# Supplementary material for: Trapped Ion Mobility Improves Annotation Accuracy in LC-HRMS Screening Applications for Exposomics
Source: Anal Chem. 2025 Oct 31;97(44):24608–15. doi: 10.1021/acs.analchem.5c04665 (PMC12613149; doi:10.1021/acs.analchem.5c04665)
Supplement: Supplementary file 2 [file ac5c04665_si_002.xlsx]

## Sheet: SX1_ReferenceMix
Table SX1: Summary of analytes in the reference mixture, which was measured as solvent standard and spiked in different matrices. The given RT and CCS values correspond to the mean of values measured in the solvent standard. replicates.
Ion mode	Ion	Name	Formula	RT [min]	CCS [Å2]	m/z measured for primary ion	More than one peak in EIM found showing same MSMS spectra, CCS value of second peak(s)	InChIKey	Smiles
ESI+	[M]+	(3-Chloro-2-hydroxypropyl)trimethylammonium	C6H15ClNO^1+	1.03	127.94	152.084		InChIKey=XIUCEANTZSXBQQ-UHFFFAOYNA-N	C[N+](C)(C)CC(O)CCl
ESI-	[M-H]-	(4-Sulfophenyl)acetic acid	C8H8O5S	0.96	135.07	215.002	142.87	InChIKey=KGJGWDQUGUEMIW-UHFFFAOYSA-N	OC(=O)CC1=CC=C(C=C1)S(O)(=O)=O
ESI+	[M]+	(Methoxymethyl)triphenylphosphonium	C20H20OP^1+	10.59	170.42	307.125		InChIKey=SDMCZCALYDCRBH-UHFFFAOYSA-N	COC[P+](C1=CC=CC=C1)(C1=CC=CC=C1)C1=CC=CC=C1
ESI+	[M+H]+	(S,S)-Hydroxybupropion	C13H18ClNO2	9.89	159.75	256.11	236.94	InChIKey=RCOBKSKAZMVBHT-TVQRCGJNSA-N	C[C@@H]1NC(C)(C)CO[C@@]1(O)C1=CC(Cl)=CC=C1
ESI-	[M-H]-	(S,S)-Hydroxybupropion	C13H18ClNO2	13.51	159.63	254.095		InChIKey=RCOBKSKAZMVBHT-TVQRCGJNSA-N	C[C@@H]1NC(C)(C)CO[C@@]1(O)C1=CC(Cl)=CC=C1
ESI+	[M+H]+	1-(3-carboxypropyl)-3,7-dimethylxanthine	C11H14N4O4	8.35	154.67	267.109		InChIKey=WKASGTGXOGALBG-UHFFFAOYSA-N	CN1C=NC2=C1C(=O)N(CCCC(O)=O)C(=O)N2C
ESI-	[M-H]-	1-(3,4-Dichlorophenyl)-3,3-dimethylurea	C9H10Cl2N2O	13.24	146.03	231.01		InChIKey=XMTQQYYKAHVGBJ-UHFFFAOYSA-N	CN(C)C(=O)NC1=CC=C(Cl)C(Cl)=C1
ESI+	[M+H]+	1-(3,4-Dichlorophenyl)-3,3-dimethylurea	C9H10Cl2N2O	12.96	149.81	233.024		InChIKey=XMTQQYYKAHVGBJ-UHFFFAOYSA-N	CN(C)C(=O)NC1=CC=C(Cl)C(Cl)=C1
ESI+	[M+H]+	1-Cyclohexyl-3-phenylurea	C13H18N2O	13.22	154.52	219.149	230.4	InChIKey=WPLYTRWMCWBZEN-UHFFFAOYSA-N	O=C(NC1CCCCC1)NC1=CC=CC=C1
ESI-	[M-H]-	1-Dodecanesulfonic acid	C12H26O3S	16.09	165.42	249.153		InChIKey=LDMOEFOXLIZJOW-UHFFFAOYSA-N	CCCCCCCCCCCCS(O)(=O)=O
ESI+	[M+H]+	1-Ethyl-2-pyrrolidinone	C6H11NO	6.97	120.11	114.091		InChIKey=ZFPGARUNNKGOBB-UHFFFAOYSA-N	CCN1CCCC1=O
ESI+	[M]+	1-Ethyl-3-methyl-imidazolium	C6H11N2^1+	0.99	115.07	111.092	191.37	InChIKey=NJMWOUFKYKNWDW-UHFFFAOYSA-N	CC[N+]1=CN(C)C=C1
ESI-	[M-H]-	1-Hexanesulfonic acid	C6H14O3S	9.04	137.49	165.059	broad noise peak	InChIKey=FYAQQULBLMNGAH-UHFFFAOYSA-N	CCCCCCS(O)(=O)=O
ESI-	[M-H]-	1-Naphthol	C10H8O	14.33	124.62	143.05		InChIKey=KJCVRFUGPWSIIH-UHFFFAOYSA-N	OC1=C2C=CC=CC2=CC=C1
ESI+	[M+H]+	1-Octadecylamine	C18H39N	18.35	184.09	270.315	277.7	InChIKey=REYJJPSVUYRZGE-UHFFFAOYSA-N	CCCCCCCCCCCCCCCCCCN
ESI-	[M-H]-	1,1,1-Tris(4-hydroxyphenyl)ethane	C20H18O3	12.4	183.23	305.118		InChIKey=BRPSWMCDEYMRPE-UHFFFAOYSA-N	CC(C1=CC=C(O)C=C1)(C1=CC=C(O)C=C1)C1=CC=C(O)C=C1
ESI-	[M-H]-	1,2-Benzisothiazolinone	C7H5NOS	10.55	122.13	150.002		InChIKey=DMSMPAJRVJJAGA-UHFFFAOYSA-N	O=C1NSC2=CC=CC=C12
ESI+	[M+H]+	1,2-Benzisothiazolinone	C7H5NOS	8.77	125.68	152.017		InChIKey=DMSMPAJRVJJAGA-UHFFFAOYSA-N	O=C1NSC2=CC=CC=C12
ESI-	[M-H]-	1,3-Di-o-tolylguanidine	C15H17N3	11.03	158.32	238.135		InChIKey=OPNUROKCUBTKLF-UHFFFAOYSA-N	CC1=CC=CC=C1NC(N)=NC1=CC=CC=C1C
ESI+	[M+H]+	1,3-Di-o-tolylguanidine	C15H17N3	9.72	157.64	240.149		InChIKey=OPNUROKCUBTKLF-UHFFFAOYSA-N	CC1=CC=CC=C1NC(N)=NC1=CC=CC=C1C
ESI+	[M+H]+	1,3-Dimethyl-2-imidazolidinone	C5H10N2O	6.07	116.95	115.087		InChIKey=CYSGHNMQYZDMIA-UHFFFAOYSA-N	CN1CCN(C)C1=O
ESI+	[M+H]+	1,3-Diphenyl-2-thiourea	C13H12N2S	11.71	151	229.079		InChIKey=FCSHMCFRCYZTRQ-UHFFFAOYSA-N	S=C(NC1=CC=CC=C1)NC1=CC=CC=C1
ESI+	[M+H]+	1,3-Diphenylguanidine	C13H13N3	8.61	150.19	212.118		InChIKey=OWRCNXZUPFZXOS-UHFFFAOYSA-N	N=C(NC1=CC=CC=C1)NC1=CC=CC=C1
ESI+	[M+H]+	1,3-Diphenylurea	C13H12N2O	12.39	148.26	213.102	218.84	InChIKey=GWEHVDNNLFDJLR-UHFFFAOYSA-N	O=C(NC1=CC=CC=C1)NC1=CC=CC=C1
ESI-	[M-H]-	1,4,5,6,7,7-Hexachlorobicyclo[2.2.1]hept-5-ene-2,3-dicarboxylic acid	C9H4Cl6O4	10.3	159.01	386.814		InChIKey=DJKGDNKYTKCJKD-UHFFFAOYNA-N	OC(=O)C1C(C(O)=O)C2(Cl)C(Cl)=C(Cl)C1(Cl)C2(Cl)Cl
ESI+	[M+H]+	1,7-Diaminophenazine	C12H10N4	8.4	143.6	211.098		InChIKey=FRPNYDRHOLAYDZ-UHFFFAOYSA-N	NC1=CC=C2N=C3C(N)=CC=CC3=NC2=C1
ESI+	[M+H]+	10,11-Dihydro-10-hydroxycarbamazepine	C15H14N2O2	10.67	154.89	255.113	211.19, 223.54	InChIKey=BMPDWHIDQYTSHX-UHFFFAOYNA-N	NC(=O)N1C2=CC=CC=C2C(O)CC2=C1C=CC=C2
ESI+	[M+H]+	10,11-Dihydro-10,11-dihydroxycarbamazepine	C15H14N2O3	10.41	157.4	271.108	224.58	InChIKey=PRGQOPPDPVELEG-UHFFFAOYNA-N	NC(=O)N1C2=CC=CC=C2C(O)C(O)C2=CC=CC=C12
ESI+	[M+H]+	11-Ketotestosterone	C19H26O3	12.55	174.04	303.195		InChIKey=WTPMRQZHJLJSBO-XQALERBDSA-N	C[C@]12CC(=O)[C@H]3[C@@H](CCC4=CC(=O)CC[C@]34C)[C@@H]1CC[C@@H]2O
ESI-	[M-H]-	17-alpha-Estradiol	C18H24O2	14.5	173.91	271.171		InChIKey=VOXZDWNPVJITMN-SFFUCWETSA-N	C[C@]12CC[C@H]3[C@@H](CCC4=C3C=CC(O)=C4)[C@@H]1CC[C@H]2O
ESI-	[M-H]-	17-alpha-Ethinylestradiol	C20H24O2	14.29	182.24	295.17		InChIKey=BFPYWIDHMRZLRN-SLHNCBLASA-N	C[C@]12CC[C@H]3[C@@H](CCC4=C3C=CC(O)=C4)[C@@H]1CC[C@@]2(O)C#C
ESI-	[M-H]-	17-beta-Estradiol	C18H24O2	14.5	173.91	271.171		InChIKey=VOXZDWNPVJITMN-ZBRFXRBCSA-N	C[C@]12CC[C@H]3[C@@H](CCC4=CC(O)=CC=C34)[C@@H]1CC[C@@H]2O
ESI-	[M-H]-	17alpha-Hydroxyprogesterone	C21H30O3	14.85	185.03	329.212		InChIKey=DBPWSSGDRRHUNT-UHFFFAOYNA-N	CC(=O)C1(O)CCC2C3CCC4=CC(=O)CCC4(C)C3CCC12C
ESI+	[M+H]+	17alpha-Hydroxyprogesterone	C21H30O3	14.48	183.52	331.227		InChIKey=DBPWSSGDRRHUNT-UHFFFAOYNA-N	CC(=O)C1(O)CCC2C3CCC4=CC(=O)CCC4(C)C3CCC12C
ESI+	[M+H]+	17alpha-Methyltestosterone	C20H30O2	14.7	178.22	303.232		InChIKey=GCKMFJBGXUYNAG-HLXURNFRSA-N	C[C@]1(O)CC[C@H]2[C@@H]3CCC4=CC(=O)CC[C@]4(C)[C@H]3CC[C@]12C
ESI+	[M+H]+	2-(2-(2-Methoxyethoxy)ethoxy)ethanol	C7H16O4	10.64	135.18	165.112		InChIKey=JLGLQAWTXXGVEM-UHFFFAOYSA-N	COCCOCCOCCO
ESI+	[M+H]+	2-(4,6-Diphenyl-1,3,5-triazine-2-yl)-5-(hexyloxy)-phenol	C27H27N3O2	21.19	221.42	426.218		InChIKey=LEVFXWNQQSSNAC-UHFFFAOYSA-N	CCCCCCOC1=CC=C(C(O)=C1)C1=NC(=NC(=N1)C1=CC=CC=C1)C1=CC=CC=C1
ESI-	[M-H]-	2-(Cyclohexylamino)-ethansulfonic acid	C8H17NO3S	6.1	148.72	206.085		InChIKey=MKWKNSIESPFAQN-UHFFFAOYSA-N	OS(=O)(=O)CCNC1CCCCC1
ESI+	[M+H]+	2-(Cyclohexylamino)-ethansulfonic acid	C8H17NO3S	5.19	148.57	208.1		InChIKey=MKWKNSIESPFAQN-UHFFFAOYSA-N	OS(=O)(=O)CCNC1CCCCC1
ESI+	[M+H]+	2-(Diethylamino)-6-methylpyrimidin-4-one	C9H15N3O	7.54	138.67	182.129		InChIKey=NQCPECCCWDWTJJ-UHFFFAOYSA-N	CCN(CC)C1=NC(=O)C=C(C)N1
ESI-	[M-H]-	2-Amido-3,5,6-trichloro-4-cyanobenzenesulfonic acid	C8H3Cl3N2O4S	7.02	154.35	328.878		InChIKey=JNMMKKYUIIQPDG-UHFFFAOYSA-N	NC(=O)C1=C(C(Cl)=C(Cl)C(C#N)=C1Cl)S(O)(=O)=O
ESI-	[M-H]-	2-Amino-1-methyl-6-phenylimidazo[4,5-b]pyridine (PhIP)	C13H12N4	12.12	152.05	223.099		InChIKey=UQVKZNNCIHJZLS-UHFFFAOYSA-N	CN1C(N)=NC2=NC=C(C=C12)C1=CC=CC=C1
ESI+	[M+H]+	2-Amino-1-methyl-6-phenylimidazo[4,5-b]pyridine (PhIP)	C13H12N4	9.5	152.56	225.113		InChIKey=UQVKZNNCIHJZLS-UHFFFAOYSA-N	CN1C(N)=NC2=NC=C(C=C12)C1=CC=CC=C1
ESI-	[M-H]-	2-Amino-3-methyl-imidazo[4,5-f]quinoline (IQ)	C11H10N4	8.79	139.48	197.083		InChIKey=ARZWATDYIYAUTA-UHFFFAOYSA-N	CN1C(N)=NC2=C1C=CC1=NC=CC=C21
ESI+	[M+H]+	2-Amino-3-methyl-imidazo[4,5-f]quinoline (IQ)	C11H10N4	6.04	138.89	199.098		InChIKey=ARZWATDYIYAUTA-UHFFFAOYSA-N	CN1C(N)=NC2=C1C=CC1=NC=CC=C21
ESI-	[M-H]-	2-Amino-3,8-dimethylimidazo-[4,5-f]quinoxaline (MeIQx)	C11H11N5	9.09	147.68	212.094		InChIKey=DVCCCQNKIYNAKB-UHFFFAOYSA-N	CN1C(N)=NC2=C1C=CC1=NC=C(C)N=C21
ESI+	[M+H]+	2-Amino-3,8-dimethylimidazo-[4,5-f]quinoxaline (MeIQx)	C11H11N5	7.67	147.79	214.109		InChIKey=DVCCCQNKIYNAKB-UHFFFAOYSA-N	CN1C(N)=NC2=C1C=CC1=NC=C(C)N=C21
ESI-	[M-H]-	2-Amino-9H-pyrido[2,3-b]indole (AalphaC)	C11H9N3	12.01	135.27	182.072		InChIKey=FJTNLJLPLJDTRM-UHFFFAOYSA-N	NC1=NC2=C(C=C1)C1=CC=CC=C1N2
ESI+	[M+H]+	2-Aminobenzimidazole	C7H7N3	5.92	124.95	134.071		InChIKey=JWYUFVNJZUSCSM-UHFFFAOYSA-N	NC1=NC2=CC=CC=C2N1
ESI+	[M+H]+	2-Aminobiphenyl	C12H11N	12.78	141.24	170.096		InChIKey=TWBPWBPGNQWFSJ-UHFFFAOYSA-N	NC1=C(C=CC=C1)C1=CC=CC=C1
ESI-	[M-H]-	2-Benzothiazolesulfonic acid	C7H5NO3S2	7.26	139.34	213.964		InChIKey=ZCXGMSGCBDSEOY-UHFFFAOYSA-N	OS(=O)(=O)C1=NC2=CC=CC=C2S1
ESI+	[M+H]+	2-Benzothiazolesulfonic acid	C7H5NO3S2	7.62	141.34	215.978		InChIKey=ZCXGMSGCBDSEOY-UHFFFAOYSA-N	OS(=O)(=O)C1=NC2=CC=CC=C2S1
ESI-	[M-H]-	2-Hydroxy-4-(octyloxyl)benzophenone	C21H26O3	19.62	193.31	325.181		InChIKey=QUAMTGJKVDWJEQ-UHFFFAOYSA-N	CCCCCCCCOC1=CC=C(C(=O)C2=CC=CC=C2)C(O)=C1
ESI+	[M+H]+	2-Hydroxy-4-(octyloxyl)benzophenone	C21H26O3	18.88	193.92	327.195		InChIKey=QUAMTGJKVDWJEQ-UHFFFAOYSA-N	CCCCCCCCOC1=CC=C(C(=O)C2=CC=CC=C2)C(O)=C1
ESI-	[M-H]-	2-Hydroxyatrazine	C8H15N5O	10.66	146.65	196.12		InChIKey=NFMIMWNQWAWNDW-UHFFFAOYSA-N	CCNC1=NC(O)=NC(NC(C)C)=N1
ESI+	[M+H]+	2-Hydroxyatrazine	C8H15N5O	8.5	147.52	198.135		InChIKey=NFMIMWNQWAWNDW-UHFFFAOYSA-N	CCNC1=NC(O)=NC(NC(C)C)=N1
ESI-	[M-H]-	2-Hydroxybenzothiazole	C7H5NOS	10.55	122.14	150.002		InChIKey=YEDUAINPPJYDJZ-UHFFFAOYSA-N	O=C1NC2=CC=CC=C2S1
ESI+	[M+H]+	2-Hydroxybenzothiazole	C7H5NOS	10.53	126.56	152.017		InChIKey=YEDUAINPPJYDJZ-UHFFFAOYSA-N	O=C1NC2=CC=CC=C2S1
ESI+	[M+H]+	2-Hydroxycarbamazepine	C15H12N2O2	10.34	155.33	253.097	212.38, 226.57	InChIKey=VPZIYMMSJFWLSP-UHFFFAOYSA-N	NC(=O)N1C2=CC=CC=C2C=CC2=CC(O)=CC=C12
ESI-	[M-H]-	2-Hydroxycarbazole	C12H9NO	12.39	138.96	182.061		InChIKey=GWPGDZPXOZATKL-UHFFFAOYSA-N	OC1=CC2=C(C=C1)C1=C(N2)C=CC=C1
ESI+	[M+H]+	2-Hydroxydesethylterbuthylazine	C7H13N5O	6.43	142.3	184.119	142.30, 215.90	InChIKey=NUISVCFZNCYUIM-UHFFFAOYSA-N	CC(C)(C)NC1=NC(N)=NC(O)=N1
ESI-	[M-H]-	2-Hydroxydesethylterbuthylazine	C7H13N5O	8.55	140.22	182.105		InChIKey=NUISVCFZNCYUIM-UHFFFAOYSA-N	CC(C)(C)NC1=NC(N)=NC(O)=N1
ESI+	[M+H]+	2-Isopropyl-6-methyl-pyrimidin-4-ol	C8H12N2O	7.51	131.58	153.102		InChIKey=AJPIUNPJBFBUKK-UHFFFAOYSA-N	CC(C)C1=NC(C)=CC(=O)N1
ESI+	[M+H]+	2-Isopropylthioxanthone	C16H14OS	17.13	155.68	255.084		InChIKey=KTALPKYXQZGAEG-UHFFFAOYSA-N	CC(C)C1=CC=C2SC3=C(C=CC=C3)C(=O)C2=C1
ESI-	[M-H]-	2-N-Ethylperfluorooctanesulfonamide	C10H6F17NO2S	17.64	178.3	525.978		InChIKey=CCEKAJIANROZEO-UHFFFAOYSA-N	CCNS(=O)(=O)C(F)(F)C(F)(F)C(F)(F)C(F)(F)C(F)(F)C(F)(F)C(F)(F)C(F)(F)F
ESI-	[M-H]-	2-Naphthalenesulfonic acid	C10H8O3S	8.49	142.13	207.012	210.34, 219.34	InChIKey=KVBGVZZKJNLNJU-UHFFFAOYSA-N	OS(=O)(=O)C1=CC=C2C=CC=CC2=C1
ESI-	[M-H]-	2-Naphthol-8-sulfonic acid	C10H8O4S	7.16	144.25	223.007		InChIKey=HUYJTJXLNBOVFO-UHFFFAOYSA-N	OC1=CC2=C(C=CC=C2S(O)(=O)=O)C=C1
ESI+	[M+H]+	2-Octyl-4-isothiazolin-3-one	C11H19NOS	14.94	157.49	214.126		InChIKey=JPMIIZHYYWMHDT-UHFFFAOYSA-N	CCCCCCCCN1SC=CC1=O
ESI-	[M-H]-	2-Phenylphenol	C12H10O	13.89	134.42	169.066		InChIKey=LLEMOWNGBBNAJR-UHFFFAOYSA-N	OC1=CC=CC=C1C1=CC=CC=C1
ESI-	[M-H]-	2-Pyridinecarboxamide, 4-[4-[[[[4-chloro-3-(trifluoromethyl)phenyl]amino]carbonyl]amino]phenoxy]-N-methyl-	C21H16ClF3N4O3	16.2	218.21	463.079		InChIKey=MLDQJTXFUGDVEO-UHFFFAOYSA-N	CNC(=O)C1=CC(OC2=CC=C(NC(=O)NC3=CC=C(Cl)C(=C3)C(F)(F)F)C=C2)=CC=N1
ESI+	[M+H]+	2-Pyridinecarboxamide, 4-[4-[[[[4-chloro-3-(trifluoromethyl)phenyl]amino]carbonyl]amino]phenoxy]-N-methyl-	C21H16ClF3N4O3	15.76	214.28	465.094		InChIKey=MLDQJTXFUGDVEO-UHFFFAOYSA-N	CNC(=O)C1=CC(OC2=CC=C(NC(=O)NC3=CC=C(Cl)C(=C3)C(F)(F)F)C=C2)=CC=N1
ESI+	[M+H]+	2,2,4-Trimethyl-1,3-pentanediol diisobutyrate	C16H30O4	17.02	172.79	287.222	185	InChIKey=OMVSWZDEEGIJJI-UHFFFAOYNA-N	CC(C)C(OC(=O)C(C)C)C(C)(C)COC(=O)C(C)C
ESI+	[M+H]+	2,2'-dichloro-4,4'-methylenedianiline	C13H12Cl2N2	13.84	173.31	267.045		InChIKey=IBOFVQJTBBUKMU-UHFFFAOYSA-N	NC1=CC=C(CC2=CC=C(N)C(Cl)=C2)C=C1Cl
ESI-	[M-H]-	2,2'-Dihydroxybiphenyl	C12H10O2	15.64	143.93	185.061		InChIKey=IMHDGJOMLMDPJN-UHFFFAOYSA-N	OC1=CC=CC=C1C1=CC=CC=C1O
ESI+	[M+H]+	2,2'-Dithiobisbenzanilide	C26H20N2O2S2	16.21	195.49	457.104		InChIKey=BYTIQZZTIKOEDQ-UHFFFAOYSA-N	O=C(NC1=CC=CC=C1)C1=CC=CC=C1SSC1=CC=CC=C1C(=O)NC1=CC=CC=C1
ESI-	[M-H]-	2,2'-Methylenebis(4-ethyl-6-t-butylphenol)	C25H36O2	19.33	204.77	367.264		InChIKey=GPNYZBKIGXGYNU-UHFFFAOYSA-N	CCC1=CC(CC2=C(O)C(=CC(CC)=C2)C(C)(C)C)=C(O)C(=C1)C(C)(C)C
ESI-	[M-H]-	2,2'-Methylenebis(6-tert-butyl-p-cresol)	C23H32O2	18.83	196.67	339.232		InChIKey=KGRVJHAUYBGFFP-UHFFFAOYSA-N	CC1=CC(CC2=CC(C)=CC(=C2O)C(C)(C)C)=C(O)C(=C1)C(C)(C)C
ESI-	[M-H]-	2,2',4,4'-Tetrahydroxybenzophenone	C13H10O5	8.54	151.01	245.046		InChIKey=WXNRYSGJLQFHBR-UHFFFAOYSA-N	OC1=CC(O)=C(C=C1)C(=O)C1=CC=C(O)C=C1O
ESI+	[M]+	2,3-Epoxypropyltrimethylammonium	C6H14NO^1+	0.95	117.85	116.107	193.65, 212.06	InChIKey=LRQFRDLKOBFOSG-UHFFFAOYNA-N	C[N+](C)(C)CC1CO1
ESI+	[M+H]+	2,4-Bis(n-octylthio)-6-(4'-hydroxy-3,5-di-tbutylanilino)-1,3,5-triazine	C33H56N4OS2	21.04	263.3	589.397	271.02	InChIKey=QRLSTWVLSWCGBT-UHFFFAOYSA-N	CCCCCCCCSC1=NC(SCCCCCCCC)=NC(NC2=CC(=C(O)C(=C2)C(C)(C)C)C(C)(C)C)=N1
ESI-	[M-H]-	2,4-Dichlorobenzoic acid	C7H4Cl2O2	6.78	124.87	188.953		InChIKey=ATCRIUVQKHMXSH-UHFFFAOYSA-N	OC(=O)C1=CC=C(Cl)C=C1Cl
ESI-	[M-H]-	2,4-Dihydroxybenzophenone	C13H10O3	11.7	146.26	213.055		InChIKey=ZXDDPOHVAMWLBH-UHFFFAOYSA-N	OC1=CC(O)=C(C=C1)C(=O)C1=CC=CC=C1
ESI-	[M-H]-	2,4-Dinitrophenol	C6H4N2O5	6.09	125.27	183.004		InChIKey=UFBJCMHMOXMLKC-UHFFFAOYSA-N	OC1=C(C=C(C=C1)[N+]([O-])=O)[N+]([O-])=O
ESI-	[M-H]-	2,4,6-Tribromophenol	C6H3Br3O	12.78	133.11	328.764		InChIKey=BSWWXRFVMJHFBN-UHFFFAOYSA-N	OC1=C(Br)C=C(Br)C=C1Br
ESI+	[M+H]+	2,4,6-Tris-(p-(2-ethylhexyl-oxycarbonyl)anilino)-1,3,5-triazin	C48H66N6O6	19.5	282.62	823.512		InChIKey=JGUMTYWKIBJSTN-UHFFFAOYNA-N	CCCCC(CC)COC(=O)C1=CC=C(NC2=NC(NC3=CC=C(C=C3)C(=O)OCC(CC)CCCC)=NC(NC3=CC=C(C=C3)C(=O)OCC(CC)CCCC)=N2)C=C1
ESI-	[M-H]-	2,6-Di-tert-Butyl-4-(dimethylamino)methylphenol	C17H29NO	17.1	173.06	262.217		InChIKey=VMZVBRIIHDRYGK-UHFFFAOYSA-N	CN(C)CC1=CC(=C(O)C(=C1)C(C)(C)C)C(C)(C)C
ESI+	[M+H]+	2,6-Di-tert-Butyl-4-(dimethylamino)methylphenol	C17H29NO	12.71	176.35	264.232		InChIKey=VMZVBRIIHDRYGK-UHFFFAOYSA-N	CN(C)CC1=CC(=C(O)C(=C1)C(C)(C)C)C(C)(C)C
ESI+	[M+H]+	2,6-Dichlorobenzamide	C7H5Cl2NO	7.49	133.04	189.982		InChIKey=JHSPCUHPSIUQRB-UHFFFAOYSA-N	NC(=O)C1=C(Cl)C=CC=C1Cl
ESI+	[M+H]+	2,6-Xylidine	C8H11N	17.94	117.81	122.096	135.82	InChIKey=UFFBMTHBGFGIHF-UHFFFAOYSA-N	CC1=CC=CC(C)=C1N
ESI-	[M-H]-	2,7-Naphthalenedisulfonic acid	C10H8O6S2	0.97	159.15	286.969		InChIKey=VILFVXYKHXVYAB-UHFFFAOYSA-N	OS(=O)(=O)C1=CC2=CC(=CC=C2C=C1)S(O)(=O)=O
ESI+	[M+H]+	2,8-Diaminophenazine	C12H10N4	8.22	143.53	211.098		InChIKey=CCBDBWAKDHGKNI-UHFFFAOYSA-N	NC1=CC2=NC3=CC(N)=CC=C3N=C2C=C1
ESI+	[M+H]+	2(4-morpholinyl)benzothiazole	C11H12N2OS	12.59	145.3	221.074		InChIKey=VVUVJGRVEYHIHC-UHFFFAOYSA-N	C1CN(CCO1)C1=NC2=CC=CC=C2S1
ESI+	[M+H]+	21-Hydroxyprogesterone	C21H30O3	14.48	183.52	331.227		InChIKey=ZESRJSPZRDMNHY-UHFFFAOYNA-N	CC12CCC3C(CCC4=CC(=O)CCC34C)C1CCC2C(=O)CO
ESI+	[M+H]+	3-Chloro-4-methylaniline	C7H8ClN	12.19	148.73	142.042		InChIKey=RQKFYFNZSHWXAW-UHFFFAOYSA-N	CC1=CC=C(N)C=C1Cl
ESI+	[M+H]+	3-Cyclohexyl-1,1-dimethylurea	C9H18N2O	10.83	139.49	171.149		InChIKey=PZWXYRDNQYUIIU-UHFFFAOYSA-N	CN(C)C(=O)NC1CCCCC1
ESI+	[M+H]+	3-Cyclohexyl-6-(dimethylamino)-1-methyl-S-triazine-2,4(1H,3H)-dione	C12H20N4O2	11.65	163.21	253.166	220.68	InChIKey=CAWXEEYDBZRFPE-UHFFFAOYSA-N	CN(C)C1=NC(=O)N(C2CCCCC2)C(=O)N1C
ESI-	[M-H]-	3-Hydroxy-4,4'-dichlorobiphenyl	C12H8Cl2O	16.13	149.63	236.987		InChIKey=YIRDONCMEBQOJP-UHFFFAOYSA-N	OC1=CC(=CC=C1Cl)C1=CC=C(Cl)C=C1
ESI+	[M+H]+	3-Iodopropynyl butylcarbamate	C8H12INO2	12.83	147.73	281.999		InChIKey=WYVVKGNFXHOCQV-UHFFFAOYSA-N	CCCCNC(=O)OCC#CI
ESI-	[M-H]-	3,3',5-Triiodo-L-thyronine	C15H12I3NO4	13.32	199.54	649.783		InChIKey=AUYYCJSJGJYCDS-UHFFFAOYNA-N	NC(CC1=CC(I)=C(OC2=CC(I)=C(O)C=C2)C(I)=C1)C(O)=O
ESI+	[M+H]+	3,3',5-Triiodo-L-thyronine	C15H12I3NO4	13.03	209.12	651.797		InChIKey=AUYYCJSJGJYCDS-UHFFFAOYNA-N	NC(CC1=CC(I)=C(OC2=CC(I)=C(O)C=C2)C(I)=C1)C(O)=O
ESI-	[M-H]-	3,4-Dichlorophenylurea	C7H6Cl2N2O	12.45	134.15	202.978		InChIKey=CYESCLHCWJKRKM-UHFFFAOYSA-N	NC(=O)NC1=CC(Cl)=C(Cl)C=C1
ESI+	[M+H]+	3,4-Dichlorophenylurea	C7H6Cl2N2O	12.21	146.21	204.993		InChIKey=CYESCLHCWJKRKM-UHFFFAOYSA-N	NC(=O)NC1=CC(Cl)=C(Cl)C=C1
ESI-	[M-H]-	3,4,5-Trichlorophenol	C6H3Cl3O	14.7	126.86	194.917		InChIKey=GBNHEBQXJVDXSW-UHFFFAOYSA-N	OC1=CC(Cl)=C(Cl)C(Cl)=C1
ESI-	[M-H]-	3,4,5,6-Dibenzo-1,2-oxaphosphane-2-oxide	C12H9O2P	8.76	144.27	215.027		InChIKey=VBQRUYIOTHNGOP-UHFFFAOYSA-N	O=P1OC2=CC=CC=C2C2=CC=CC=C12
ESI-	[M-H]-	3,5-Di-tert-butyl-4'-hydroxyacetophenone	C16H24O2	16.34	165.11	247.17		InChIKey=WGJPGMJLARWHRK-UHFFFAOYSA-N	CC(=O)C1=CC(=C(O)C(=C1)C(C)(C)C)C(C)(C)C
ESI-	[M-H]-	3,5-Dibromo-4-hydroxybenzonitrile	C7H3Br2NO	8.01	129.33	275.849		InChIKey=UPMXNNIRAGDFEH-UHFFFAOYSA-N	OC1=C(Br)C=C(C=C1Br)C#N
ESI-	[M-H]-	3,5,6-Trichloro-2-pyridinol	C5H2Cl3NO	11.18	125.88	195.913		InChIKey=WCYYAQFQZQEUEN-UHFFFAOYSA-N	OC1=C(Cl)C=C(Cl)C(Cl)=N1
ESI+	[M+H]+	4-(4-Hydroxyphenyl)butan-2-one	C10H12O2	11.69	132.84	165.091	150.29	InChIKey=NJGBTKGETPDVIK-UHFFFAOYSA-N	CC(=O)CCC1=CC=C(O)C=C1
ESI-	[M-H]-	4-(4-Hydroxyphenyl)butan-2-one	C10H12O2	11.94	135.07	163.076		InChIKey=NJGBTKGETPDVIK-UHFFFAOYSA-N	CC(=O)CCC1=CC=C(O)C=C1
ESI+	[M+H]+	4-Amino-2-methylquinoline	C10H10N2	6.89	128.9	159.092		InChIKey=COCFIBRMFPWUDW-UHFFFAOYSA-N	CC1=NC2=CC=CC=C2C(N)=C1
ESI-	[M-H]-	4-Amino-5-chloro-1-phenyl-6-pyridazone	C10H8ClN3O	9.26	141.68	220.028		InChIKey=WYKYKTKDBLFHCY-UHFFFAOYSA-N	NC1=C(Cl)C(=O)N(N=C1)C1=CC=CC=C1
ESI+	[M+H]+	4-Amino-5-chloro-1-phenyl-6-pyridazone	C10H8ClN3O	9.16	143.41	222.043		InChIKey=WYKYKTKDBLFHCY-UHFFFAOYSA-N	NC1=C(Cl)C(=O)N(N=C1)C1=CC=CC=C1
ESI-	[M-H]-	4-Amino-N,N-dimethylbenzenesulfonamide	C8H12N2O2S	7.97	137.21	199.055		InChIKey=BABGMPQXLCJMSK-UHFFFAOYSA-N	CN(C)S(=O)(=O)C1=CC=C(N)C=C1
ESI+	[M+H]+	4-Amino-N,N-dimethylbenzenesulfonamide	C8H12N2O2S	7.89	138.47	201.069		InChIKey=BABGMPQXLCJMSK-UHFFFAOYSA-N	CN(C)S(=O)(=O)C1=CC=C(N)C=C1
ESI+	[M+H]+	4-Aminoantipyrine	C11H13N3O	7.19	142.4	204.113		InChIKey=RLFWWDJHLFCNIJ-UHFFFAOYSA-N	CN1N(C(=O)C(N)=C1C)C1=CC=CC=C1
ESI+	[M+H]+	4-Androsten-11beta-ol-3,17-dione	C19H26O3	12.82	174.44	303.195		InChIKey=WSCUHXPGYUMQEX-KCZNZURUSA-N	C[C@]12C[C@H](O)[C@H]3[C@@H](CCC4=CC(=O)CC[C@]34C)[C@@H]1CCC2=O
ESI+	[M+H]+	4-Androstene-3,17-dione	C19H26O2	13.89	172.73	287.201		InChIKey=AEMFNILZOJDQLW-QAGGRKNESA-N	C[C@]12CC[C@H]3[C@@H](CCC4=CC(=O)CC[C@]34C)[C@@H]1CCC2=O
ESI-	[M-H]-	4-Bromophenol	C6H5BrO	11.9	119.37	170.945		InChIKey=GZFGOTFRPZRKDS-UHFFFAOYSA-N	OC1=CC=C(Br)C=C1
ESI+	[M+H]+	4-Chloro-2,5-dimethoxyaniline	C8H10ClNO2	10.27	143.89	188.047		InChIKey=YGUFQYGSBVXPMC-UHFFFAOYSA-N	COC1=CC(N)=C(OC)C=C1Cl
ESI+	[M+H]+	4-Chloroaniline	C6H6ClN	8.59	114.68	128.026	148.73, 163.11	InChIKey=QSNSCYSYFYORTR-UHFFFAOYSA-N	NC1=CC=C(Cl)C=C1
ESI-	[M-H]-	4-Cumylphenol	C15H16O	15.66	156.38	211.113		InChIKey=QBDSZLJBMIMQRS-UHFFFAOYSA-N	CC(C)(C1=CC=CC=C1)C1=CC=C(O)C=C1
ESI+	[M+H]+	4-Formyl-antipyrine	C12H12N2O2	7.67	144.44	217.097		InChIKey=QFYZFYDOEJZMDX-UHFFFAOYSA-N	CN1N(C(=O)C(C=O)=C1C)C1=CC=CC=C1
ESI+	[M+H]+	4-Hydroxy-1-(2-hydroxyethyl)-2,2,6,6-tetramethylpiperidine	C11H23NO2	2.23	143.1	202.18		InChIKey=STEYNUVPFMIUOY-UHFFFAOYSA-N	CC1(C)CC(O)CC(C)(C)N1CCO
ESI-	[M-H]-	4-Hydroxy-3,4',5-trichlorobiphenyl	C12H7Cl3O	15.48	154.17	270.948		InChIKey=OICMUGIRBDYVOV-UHFFFAOYSA-N	OC1=C(Cl)C=C(C=C1Cl)C1=CC=C(Cl)C=C1
ESI-	[M-H]-	4-Hydroxybenzophenone	C13H10O2	12.03	144.47	197.061		InChIKey=NPFYZDNDJHZQKY-UHFFFAOYSA-N	OC1=CC=C(C=C1)C(=O)C1=CC=CC=C1
ESI+	[M+H]+	4-Hydroxybenzotriazole	C6H5N3O	5.99	123.13	136.05		InChIKey=JMTMSDXUXJISAY-UHFFFAOYSA-N	OC1=C2N=NNC2=CC=C1
ESI-	[M-H]-	4-Hydroxyquinoline	C9H7NO	6.7	122.52	144.046		InChIKey=PMZDQRJGMBOQBF-UHFFFAOYSA-N	OC1=CC=NC2=CC=CC=C12
ESI+	[M+H]+	4-Hydroxyquinoline	C9H7NO	6.72	124.53	146.06		InChIKey=PMZDQRJGMBOQBF-UHFFFAOYSA-N	OC1=CC=NC2=CC=CC=C12
ESI-	[M-H]-	4-Hydroxytamoxifen	C26H29NO2	17.26	214.38	386.212		InChIKey=TXUZVZSFRXZGTL-UHFFFAOYSA-N	CCC(=C(C1=CC=C(O)C=C1)C1=CC=C(OCCN(C)C)C=C1)C1=CC=CC=C1
ESI+	[M+H]+	4-Hydroxytamoxifen	C26H29NO2	14.11	202.55	388.227		InChIKey=TXUZVZSFRXZGTL-UHFFFAOYSA-N	CCC(=C(C1=CC=C(O)C=C1)C1=CC=C(OCCN(C)C)C=C1)C1=CC=CC=C1
ESI-	[M-H]-	4-tert-Butylphenol	C10H14O	14.43	137.69	149.097		InChIKey=QHPQWRBYOIRBIT-UHFFFAOYSA-N	CC(C)(C)C1=CC=C(O)C=C1
ESI-	[M-H]-	4-tert-Octylphenol	C14H22O	17.27	156.39	205.16		InChIKey=ISAVYTVYFVQUDY-UHFFFAOYSA-N	CC(C)(C)CC(C)(C)C1=CC=C(O)C=C1
ESI-	[M-H]-	4,4'-Diaminostilbene-2,2'-disulfonic acid	C14H14N2O6S2	0.97	178.47	369.022		InChIKey=REJHVSOVQBJEBF-OWOJBTEDSA-N	NC1=CC=C(\C=C\C2=CC=C(N)C=C2S(O)(=O)=O)C(=C1)S(O)(=O)=O
ESI+	[M+H]+	4,4'-Methylene-bis(2-methyl aniline)	C15H18N2	8.47	171.67	227.154		InChIKey=WECDUOXQLAIPQW-UHFFFAOYSA-N	CC1=C(N)C=CC(CC2=CC(C)=C(N)C=C2)=C1
ESI+	[M+H]+	4,4'-Methylenedianiline	C13H14N2	5.68	162.72	199.123		InChIKey=YBRVSVVVWCFQMG-UHFFFAOYSA-N	NC1=CC=C(CC2=CC=C(N)C=C2)C=C1
ESI+	[M+H]+	4,4'-Oxydianiline	C12H12N2O	4.06	159.82	201.102		InChIKey=HLBLWEWZXPIGSM-UHFFFAOYSA-N	NC1=CC=C(OC2=CC=C(N)C=C2)C=C1
ESI+	[M+H]+	4,4'-Thiodianiline	C12H12N2S	9.19	164.43	217.079	217.24	InChIKey=ICNFHJVPAJKPHW-UHFFFAOYSA-N	NC1=CC=C(SC2=CC=C(N)C=C2)C=C1
ESI-	[M-H]-	5-Aminonaphthalene-2-sulfonic acid	C10H9NO3S	4.88	147.46	222.023	200.32	InChIKey=UWPJYQYRSWYIGZ-UHFFFAOYSA-N	NC1=C2C=CC(=CC2=CC=C1)S(O)(=O)=O
ESI+	[M+H]+	5-Carboline	C11H8N2	7.64	132.8	169.076	207.48	InChIKey=RDMFHRSPDKWERA-UHFFFAOYSA-N	N1C2=C(C=CC=C2)C2=C1C=CN=C2
ESI-	[M-H]-	5-Carboline	C11H8N2	11.62	129.23	167.062		InChIKey=RDMFHRSPDKWERA-UHFFFAOYSA-N	N1C2=C(C=CC=C2)C2=C1C=CN=C2
ESI-	[M-H]-	5-Chlorobenzotriazole	C6H4ClN3	9.28	120.9	152.002		InChIKey=PZBQVZFITSVHAW-UHFFFAOYSA-N	ClC1=CC2=NNN=C2C=C1
ESI-	[M-H]-	5-Hydroxy-1-naphthalenesulfonic acid	C10H8O4S	2.41	143.15	223.007		InChiIKey=YLKCHWCYYNKADS-UHFFFAOYSA-N	C1=CC2=C(C=CC=C2S(=O)(=O)O)C(=C1)O
ESI+	[M+H]+	5-Methyl-1H-benzotriazole	C7H7N3	9.87	123.85	134.071	210.16	InChIKey=LRUDIIUSNGCQKF-UHFFFAOYSA-N	CC1=CC=C2NN=NC2=C1
ESI-	[M-H]-	5-Nitroisophthalic acid	C8H5NO6	0.96	137.91	210.004	196.29	InChIKey=NBDAHKQJXVLAID-UHFFFAOYSA-N	OC(=O)C1=CC(=CC(=C1)C(O)=O)[N+]([O-])=O
ESI-	[M-H]-	6-Hydroxybentazone	C10H12N2O4S	5.24	149.95	255.044		InChIKey=PVKWIOBXPPFARA-UHFFFAOYSA-N	CC(C)N1C(=O)C2=C(NS1(=O)=O)C=CC(O)=C2
ESI+	[M+H]+	6-Mercaptopurine	C5H4N4S	2.22	126.69	153.023		InChIKey=GLVAUDGFNGKCSF-UHFFFAOYSA-N	S=C1N=CNC2=C1NC=N2
ESI-	[M-H]-	6-Propyl-2-thiouracil	C7H10N2OS	6.69	133.88	169.044		InChIKey=KNAHARQHSZJURB-UHFFFAOYSA-N	CCCC1=CC(=O)NC(=S)N1
ESI+	[M+H]+	6,7-Dimethoxy-2-(piperazin-1-yl)quinazolin-4-amine	C14H19N5O2	6.11	172.06	290.161		InChIKey=APKHJGDGWQDBGM-UHFFFAOYSA-N	COC1=C(OC)C=C2C(N)=NC(=NC2=C1)N1CCNCC1
ESI-	[M-H]-	6:2 Fluorotelomer phosphate diester	C16H9F26O4P	17.59	232.73	788.975		InChIKey=YVRYWEPTRYNOGQ-UHFFFAOYNA-N	C(COP(=O)(O)OCCC(C(C(C(C(C(F)(F)F)(F)F)(F)F)(F)F)(F)F)(F)F)C(C(C(C(C(C(F)(F)F)(F)F)(F)F)(F)F)(F)F)(F)F
ESI-	[M-H]-	6:2 fluorotelomer sulfonic acid	C8H5F13O3S	14.65	168.03	426.967	234.61	InChIKey=VIONGDJUYAYOPU-UHFFFAOYSA-N	OS(=O)(=O)CCC(F)(F)C(F)(F)C(F)(F)C(F)(F)C(F)(F)C(F)(F)F
ESI+	[M+H]+	6alpha-Methylprednisolone	C22H30O5	13.3	190.78	375.217		InChIKey=VHRSUDSXCMQTMA-IURHCVGSSA-N	[H][C@@]12CC[C@](O)(C(=O)CO)[C@@]1(C)C[C@H](O)[C@@]1([H])[C@@]2([H])C[C@H](C)C2=CC(=O)C=C[C@]12C
ESI+	[M+H]+	6PPD-Quinone	C18H22N2O2	15.61	181.85	299.175		InChIKey=UBMGKRIXKUIXFQ-UHFFFAOYNA-N	CC(C)CC(C)NC1=CC(=O)C(NC2=CC=CC=C2)=CC1=O
ESI+	[M+H]+	7-(Ethylamino)-4-methylcoumarin	C12H13NO2	12.17	142.36	204.102		InChIKey=OTNIKUTWXUODJZ-UHFFFAOYSA-N	CCNC1=CC=C2C(C)=CC(=O)OC2=C1
ESI+	[M+H]+	7-Amino-4-methylcoumarin	C10H9NO2	9.22	131.77	176.071		InChIKey=GLNDAGDHSLMOKX-UHFFFAOYSA-N	CC1=CC(=O)OC2=CC(N)=CC=C12
ESI+	[M+H]+	7-Diethylamino-4-methylcoumarin	C14H17NO2	14.31	152.41	232.133	226.25	InChIKey=AFYCEAFSNDLKSX-UHFFFAOYSA-N	CCN(CC)C1=CC=C2C(C)=CC(=O)OC2=C1
ESI-	[M-H]-	7-Oxolithocholic acid	C24H38O4	14.28	208.67	389.27		InChIKey=DXOCDBGWDZAYRQ-QKBWFQMQSA-N	C[C@@H](CCC(O)=O)C1CCC2C3C(CC[C@]12C)[C@@]1(C)CC[C@@H](O)CC1CC3=O
ESI+	[M+H]+	7-Oxolithocholic acid	C24H38O4	15.79	204.58	391.284		InChIKey=DXOCDBGWDZAYRQ-QKBWFQMQSA-N	C[C@@H](CCC(O)=O)C1CCC2C3C(CC[C@]12C)[C@@]1(C)CC[C@@H](O)CC1CC3=O
ESI-	[M-H]-	8:2 fluorotelomer sulfonic acid	C10H5F17O4S	14.09	211.58	542.959		InChIKey=UWHCRBKABHKUTC-UHFFFAOYSA-N	OS(=O)(=O)CCC(F)(F)C(F)(F)C(F)(F)C(F)(F)C(F)(F)C(F)(F)C(F)(F)C(F)(F)F
ESI+	[M+H]+	Abacavir	C14H18N6O	8	168.31	287.161	171.97	InChIKey=MCGSCOLBFJQGHM-SCZZXKLOSA-N	NC1=NC(NC2CC2)=C2N=CN([C@@H]3C[C@H](CO)C=C3)C2=N1
ESI-	[M-H]-	Acesulfame	C4H5NO4S	2.26	122.01	161.987		InChIKey=YGCFIWIQZPHFLU-UHFFFAOYSA-N	CC1=CC(=O)NS(=O)(=O)O1
ESI+	[M+H]+	Acetaminophen	C8H9NO2	5.38	130.01	152.071		InChIKey=RZVAJINKPMORJF-UHFFFAOYSA-N	CC(=O)NC1=CC=C(O)C=C1
ESI-	[M-H]-	Acetamiprid	C10H11ClN4	9.38	148.19	221.06		InChIKey=WCXDHFDTOYPNIE-UHFFFAOYSA-N	CN(CC1=CC=C(Cl)N=C1)C(C)=NC#N
ESI+	[M+H]+	Acetamiprid	C10H11ClN4	9.29	153.22	223.075		InChIKey=WCXDHFDTOYPNIE-UHFFFAOYSA-N	CN(CC1=CC=C(Cl)N=C1)C(C)=NC#N
ESI+	[M+H]+	Acetochlor	C14H20ClNO2	14.97	158.08	270.125		InChIKey=VTNQPKFIQCLBDU-UHFFFAOYSA-N	CCOCN(C(=O)CCl)C1=C(C)C=CC=C1CC
ESI-	[M-H]-	Acetylsulfamethoxazole	C12H13N3O4S	6.92	165.1	294.055		InChIKey=GXPIUNZCALHVBA-UHFFFAOYSA-N	CC(=O)NC1=CC=C(C=C1)S(=O)(=O)NC1=NOC(C)=C1
ESI+	[M+H]+	Acetylsulfamethoxazole	C12H13N3O4S	9.53	169.12	296.07		InChIKey=GXPIUNZCALHVBA-UHFFFAOYSA-N	CC(=O)NC1=CC=C(C=C1)S(=O)(=O)NC1=NOC(C)=C1
ESI+	[M+H]+	Acridine	C13H9N	8.73	132.33	180.081		InChIKey=DZBUGLKDJFMEHC-UHFFFAOYSA-N	C1=CC2=CC3=CC=CC=C3N=C2C=C1
ESI+	[M+H]+	Acridone	C13H9NO	11.12	136.53	196.076		InChIKey=FZEYVTFCMJSGMP-UHFFFAOYSA-N	O=C1C2=CC=CC=C2NC2=CC=CC=C12
ESI+	[M+H]+	Acyclovir	C8H11N5O3	3.16	148.26	226.094	202.74	InChIKey=MKUXAQIIEYXACX-UHFFFAOYSA-N	NC1=NC2=C(N=CN2COCCO)C(=O)N1
ESI-	[M-H]-	Acyclovir	C8H11N5O3	3.13	146.78	224.079		InChIKey=MKUXAQIIEYXACX-UHFFFAOYSA-N	NC1=NC2=C(N=CN2COCCO)C(=O)N1
ESI+	[M+H]+	Aflatoxin B1	C17H12O6	11.38	165.23	313.071		InChIKey=OQIQSTLJSLGHID-UHFFFAOYNA-N	COC1=C2C3=C(C(=O)CC3)C(=O)OC2=C2C3C=COC3OC2=C1
ESI+	[M+H]+	Albendazole	C12H15N3O2S	13.05	165.21	266.096	223.04, 234.74, 241.67	InChIKey=HXHWSAZORRCQMX-UHFFFAOYSA-N	CCCSC1=CC2=C(NC(NC(=O)OC)=N2)C=C1
ESI-	[M-H]-	Albendazole	C12H15N3O2S	14.19	165.62	264.081		InChIKey=HXHWSAZORRCQMX-UHFFFAOYSA-N	CCCSC1=CC2=C(NC(NC(=O)OC)=N2)C=C1
ESI-	[M-H]-	Aldosterone	C21H28O5	11.9	182.17	359.187		InChIKey=PQSUYGKTWSAVDQ-FWBFKGNMSA-N	[H][C@@]12CC[C@H](C(=O)CO)[C@]1(C[C@H](O)[C@@]1([H])[C@@]2([H])CCC2=CC(=O)CC[C@]12C)C=O
ESI+	[M+H]+	Aldosterone	C21H28O5	16.53	204.03	361.201		InChIKey=PQSUYGKTWSAVDQ-FWBFKGNMSA-N	[H][C@@]12CC[C@H](C(=O)CO)[C@]1(C[C@H](O)[C@@]1([H])[C@@]2([H])CCC2=CC(=O)CC[C@]12C)C=O
ESI+	[M+H]+	Amantadine	C10H17N	8.82	138.51	152.143	188.35, 199.53, 208.39	InChIKey=DKNWSYNQZKUICI-UHFFFAOYSA-N	NC12CC3CC(CC(C3)C1)C2
ESI+	[M+H]+	Amcinonide	C28H35FO7	15.57	217.58	503.244		InChIKey=ILKJAFIWWBXGDU-QFUJLNQESA-N	[H][C@@]12C[C@H]3OC4(CCCC4)O[C@@]3(C(=O)COC(C)=O)[C@@]1(C)C[C@H](O)[C@@]1(F)[C@@]2([H])CCC2=CC(=O)C=C[C@]12C
ESI+	[M+H]+	Ametryne	C9H17N5S	12.82	155.28	228.128		InChIKey=RQVYBGPQFYCBGX-UHFFFAOYSA-N	CCNC1=NC(SC)=NC(NC(C)C)=N1
ESI+	[M]+	Amidosulfobetaine-14	C22H47N2O4S^1+	16.95	217.87	435.325		InChIKey=UTSXERRKRAEDOV-UHFFFAOYSA-O	CCCCCCCCCCCCCC(=O)NCCC[N+](C)(C)CCCS(O)(=O)=O
ESI-	[M-H]-	Amidosulfuron	C9H15N5O7S2	8.09	179.05	368.034		InChIKey=CTTHWASMBLQOFR-UHFFFAOYSA-N	COC1=CC(OC)=NC(NC(=O)NS(=O)(=O)N(C)S(C)(=O)=O)=N1
ESI+	[M+H]+	Amidosulfuron	C9H15N5O7S2	12.08	175.88	370.049		InChIKey=CTTHWASMBLQOFR-UHFFFAOYSA-N	COC1=CC(OC)=NC(NC(=O)NS(=O)(=O)N(C)S(C)(=O)=O)=N1
ESI+	[M+H]+	Amiloride	C6H8ClN7O	6.27	149.53	230.055		InChIKey=XSDQTOBWRPYKKA-UHFFFAOYSA-N	NC(N)=NC(=O)C1=C(N)N=C(N)C(Cl)=N1
ESI-	[M-H]-	Aminobifenox acid	C13H9Cl2NO3	13.23	169.52	295.989		InChIKey=DNBRVZFQNDQJOB-UHFFFAOYSA-N	NC1=CC=C(OC2=CC=C(Cl)C=C2Cl)C=C1C(O)=O
ESI+	[M+H]+	Aminobifenox acid	C13H9Cl2NO3	15.39	173.06	298.003		InChIKey=DNBRVZFQNDQJOB-UHFFFAOYSA-N	NC1=CC=C(OC2=CC=C(Cl)C=C2Cl)C=C1C(O)=O
ESI+	[M+H]+	Amiodarone	C25H29I2NO3	16.54	228.68	646.031		InChIKey=IYIKLHRQXLHMJQ-UHFFFAOYSA-N	CCCCC1=C(C(=O)C2=CC(I)=C(OCCN(CC)CC)C(I)=C2)C2=CC=CC=C2O1
ESI+	[M+H]+	Amisulpride	C17H27N3O4S	7.75	193.4	370.18		InChIKey=NTJOBXMMWNYJFB-UHFFFAOYNA-N	CCN1CCCC1CNC(=O)C1=CC(=C(N)C=C1OC)S(=O)(=O)CC
ESI+	[M+H]+	Amitriptyline	C20H23N	13.08	167.84	278.19		InChIKey=KRMDCWKBEZIMAB-UHFFFAOYSA-N	CN(C)CCC=C1C2=CC=CC=C2CCC2=CC=CC=C12
ESI+	[M+H]+	Anastrozole	C17H19N5	11.26	185.09	294.171		InChIKey=YBBLVLTVTVSKRW-UHFFFAOYSA-N	CC(C)(C#N)C1=CC(=CC(CN2C=NC=N2)=C1)C(C)(C)C#N
ESI-	[M-H]-	Apiin	C26H28O14	10.08	224.84	563.14		InChIKey=NTDLXWMIWOECHG-YRCFQSNFSA-N	OC[C@H]1O[C@@H](OC2=CC(O)=C3C(=O)C=C(OC3=C2)C2=CC=C(O)C=C2)[C@H](O[C@@H]2OC[C@](O)(CO)[C@H]2O)[C@@H](O)[C@@H]1O
ESI+	[M+H]+	Apiin	C26H28O14	10.26	232.7	565.155		InChIKey=NTDLXWMIWOECHG-YRCFQSNFSA-N	OC[C@H]1O[C@@H](OC2=CC(O)=C3C(=O)C=C(OC3=C2)C2=CC=C(O)C=C2)[C@H](O[C@@H]2OC[C@](O)(CO)[C@H]2O)[C@@H](O)[C@@H]1O
ESI+	[M+H]+	Atenolol	C14H22N2O3	6.24	157.6	267.17		InChIKey=METKIMKYRPQLGS-UHFFFAOYNA-N	CC(C)NCC(O)COC1=CC=C(CC(N)=O)C=C1
ESI-	[M-H]-	Atorvastatin	C33H35FN2O5	14.57	228.86	557.245	241.84	InChIKey=XUKUURHRXDUEBC-UHFFFAOYNA-N	CC(C)C1=C(C(=O)NC2=CC=CC=C2)C(=C(N1CCC(O)CC(O)CC(O)=O)C1=CC=C(F)C=C1)C1=CC=CC=C1
ESI+	[M+H]+	Atorvastatin	C33H35FN2O5	15.1	232.51	559.26		InChIKey=XUKUURHRXDUEBC-UHFFFAOYNA-N	CC(C)C1=C(C(=O)NC2=CC=CC=C2)C(=C(N1CCC(O)CC(O)CC(O)=O)C1=CC=C(F)C=C1)C1=CC=CC=C1
ESI+	[M+H]+	Atrazine	C8H14ClN5	12.77	148.84	216.101		InChIKey=MXWJVTOOROXGIU-UHFFFAOYSA-N	CCNC1=NC(NC(C)C)=NC(Cl)=N1
ESI+	[M+H]+	Atrazine desethyl	C6H10ClN5	9.74	138.83	188.07	204.26, 224.59	InChIKey=DFWFIQKMSFGDCQ-UHFFFAOYSA-N	CC(C)NC1=NC(N)=NC(Cl)=N1
ESI+	[M+H]+	Atrazine desisopropyl	C5H8ClN5	8.1	132.48	174.054		InChIKey=IVENSCMCQBJAKW-UHFFFAOYSA-N	CCNC1=NC(Cl)=NC(N)=N1
ESI-	[M-H]-	Azelaic acid	C9H16O4	0.98	138.44	187.097		InChIKey=BDJRBEYXGGNYIS-UHFFFAOYSA-N	OC(=O)CCCCCCCC(O)=O
ESI+	[M+H]+	Azelastine	C22H24ClN3O	12.72	189.23	382.168	197.25	InChIKey=MBUVEWMHONZEQD-UHFFFAOYNA-N	CN1CCCC(CC1)N1N=C(CC2=CC=C(Cl)C=C2)C2=CC=CC=C2C1=O
ESI+	[M+H]+	Azithromycin	C38H72N2O12	10.94	264.86	749.516		InChIKey=MQTOSJVFKKJCRP-UHFFFAOYNA-N	CCC1OC(=O)C(C)C(OC2CC(C)(OC)C(O)C(C)O2)C(C)C(OC2OC(C)CC(C2O)N(C)C)C(C)(O)CC(C)CN(C)C(C)C(O)C1(C)O
ESI+	[M+H]+	Azobenzene	C12H10N2	13.08	138.4	183.092		InChIKey=DMLAVOWQYNRWNQ-BUHFOSPRSA-N	C1=CC=C(C=C1)\N=N\C1=CC=CC=C1
ESI+	[M+H]+	Azoxystrobin	C22H17N3O5	13.84	196.56	404.124		InChIKey=WFDXOXNFNRHQEC-UHFFFAOYSA-N	COC=C(C(=O)OC)C1=C(OC2=NC=NC(OC3=C(C=CC=C3)C#N)=C2)C=CC=C1
ESI-	[M-H]-	Azoxystrobin acid	C21H15N3O5	11.51	188.36	388.094		InChIKey=IKCXDZCEWZARFL-FOWTUZBSSA-N	CO\C=C(\C(O)=O)C1=CC=CC=C1OC1=CC(OC2=CC=CC=C2C#N)=NC=N1
ESI+	[M+H]+	Azoxystrobin acid	C21H15N3O5	13	190.75	390.108		InChIKey=IKCXDZCEWZARFL-FOWTUZBSSA-N	CO\C=C(\C(O)=O)C1=CC=CC=C1OC1=CC(OC2=CC=CC=C2C#N)=NC=N1
ESI+	[M]+	Basic Blue 41	C19H23N4O2S^1+	12.06	195.62	371.154		InChIKey=ZZJJYUNNNYLVAR-UHFFFAOYSA-N	CCN(CCO)C1=CC=C(C=C1)N=NC1=[N+](C)C2=CC=C(OC)C=C2S1
ESI-	[M-H]-	Beclometasone dipropionate	C28H37ClO7	16.51	223.83	519.215		InChIKey=KUVIULQEHSCUHY-XYWKZLDCSA-N	CCC(=O)OCC(=O)[C@@]1(OC(=O)CC)[C@@H](C)C[C@H]2[C@@H]3CCC4=CC(=O)C=C[C@]4(C)[C@@]3(Cl)[C@@H](O)C[C@]12C
ESI-	[M-H]-	Beclomethasone	C22H29ClO5	13.62	194.28	407.163		InChIKey=NBMKJKDGKREAPL-DVTGEIKXSA-N	C[C@H]1C[C@H]2[C@@H]3CCC4=CC(=O)C=C[C@]4(C)[C@@]3(Cl)[C@@H](O)C[C@]2(C)[C@@]1(O)C(=O)CO
ESI+	[M+H]+	Beclomethasone	C22H29ClO5	13.29	192.43	409.178		InChIKey=NBMKJKDGKREAPL-DVTGEIKXSA-N	C[C@H]1C[C@H]2[C@@H]3CCC4=CC(=O)C=C[C@]4(C)[C@@]3(Cl)[C@@H](O)C[C@]2(C)[C@@]1(O)C(=O)CO
ESI+	[M+H]+	Benalaxyl	C20H23NO3	15.59	173.08	326.175		InChIKey=CJPQIRJHIZUAQP-INIZCTEOSA-N	COC(=O)[C@H](C)N(C(=O)CC1=CC=CC=C1)C1=C(C)C=CC=C1C
ESI-	[M-H]-	Bentazone	C10H12N2O3S	7.56	145.72	239.05		InChIKey=ZOMSMJKLGFBRBS-UHFFFAOYSA-N	CC(C)N1C(=O)C2=CC=CC=C2NS1(=O)=O
ESI-	[M-H]-	Benzenesulfonic acid	C6H6O3S	2.42	125.05	156.997		InChIKey=SRSXLGNVWSONIS-UHFFFAOYSA-N	OS(=O)(=O)C1=CC=CC=C1
ESI+	[M]+	Benzethonium	C27H42NO2^1+	16.29	211.12	412.321		InChIKey=SIYLLGKDQZGJHK-UHFFFAOYSA-N	CC(C)(C)CC(C)(C)C1=CC=C(OCCOCC[N+](C)(C)CC2=CC=CC=C2)C=C1
ESI+	[M+H]+	Benzidine	C12H12N2	3.98	155.46	185.107		InChIKey=HFACYLZERDEVSX-UHFFFAOYSA-N	NC1=CC=C(C=C1)C1=CC=C(N)C=C1
ESI+	[M+H]+	Benzimidazole	C7H6N2	4.16	119.54	119.06		InChIKey=HYZJCKYKOHLVJF-UHFFFAOYSA-N	N1C=NC2=CC=CC=C12
ESI+	[M+H]+	Benzophenone-3	C14H12O3	15.07	148.22	229.086		InChIKey=DXGLGDHPHMLXJC-UHFFFAOYSA-N	COC1=CC=C(C(=O)C2=CC=CC=C2)C(O)=C1
ESI-	[M-H]-	Benzophenone-4	C14H12O6S	9.83	168.24	307.028	240.3	InChIKey=CXVGEDCSTKKODG-UHFFFAOYSA-N	COC1=CC(O)=C(C=C1S(O)(=O)=O)C(=O)C1=CC=CC=C1
ESI+	[M+H]+	Benzotriazole	C6H5N3	7.82	119.49	120.056		InChIKey=QRUDEWIWKLJBPS-UHFFFAOYSA-N	N1N=NC2=CC=CC=C12
ESI+	[M+H]+	Benzylbutylphthalate	C19H20O4	16.32	178.47	313.143		InChIKey=IRIAEXORFWYRCZ-UHFFFAOYSA-N	CCCCOC(=O)C1=CC=CC=C1C(=O)OCC1=CC=CC=C1
ESI+	[M]+	Benzyldimethyldecylammonium	C19H34N^1+	14.66	183.77	276.269		InChIKey=UARILQSOMYIQCM-UHFFFAOYSA-N	CCCCCCCCCC[N+](C)(C)CC1=CC=CC=C1
ESI+	[M]+	Benzyldimethyldodecylammonium	C21H38N^1+	15.99	196.05	304.3		InChIKey=CYDRXTMLKJDRQH-UHFFFAOYSA-N	CCCCCCCCCCCC[N+](C)(C)CC1=CC=CC=C1
ESI+	[M]+	Benzyldimethylhexadecylammonium	C25H46N^1+	17.8	213.31	360.363		InChIKey=QDYLMAYUEZBUFO-UHFFFAOYSA-N	CCCCCCCCCCCCCCCC[N+](C)(C)CC1=CC=CC=C1
ESI+	[M]+	Benzyldimethyltetradecylammonium	C23H42N^1+	17	204.79	332.331		InChIKey=WNBGYVXHFTYOBY-UHFFFAOYSA-N	CCCCCCCCCCCCCC[N+](C)(C)CC1=CC=CC=C1
ESI+	[M]+	Benzyltrimethylammonium	C10H16N^1+	5.04	129.9	150.128	227.4	InChIKey=YOUGRGFIHBUKRS-UHFFFAOYSA-N	C[N+](C)(C)CC1=CC=CC=C1
ESI-	[M-H]-	Betamethasone dipropionate	C28H37FO7	16.21	216.67	503.245		InChIKey=CIWBQSYVNNPZIQ-UHFFFAOYNA-N	CCC(=O)OCC(=O)C1(OC(=O)CC)C(C)CC2C3CCC4=CC(=O)C=CC4(C)C3(F)C(O)CC12C
ESI+	[M+H]+	Betamethasone dipropionate	C28H37FO7	15.74	220.81	505.26		InChIKey=CIWBQSYVNNPZIQ-UHFFFAOYNA-N	CCC(=O)OCC(=O)C1(OC(=O)CC)C(C)CC2C3CCC4=CC(=O)C=CC4(C)C3(F)C(O)CC12C
ESI-	[M-H]-	Betamethasone-17-valerate	C27H37FO6	15.98	216.5	475.25		InChIKey=SNHRLVCMMWUAJD-SUYDQAKGSA-N	CCCCC(=O)O[C@@]1([C@@H](C)C[C@H]2[C@@H]3CCC4=CC(=O)C=C[C@]4(C)[C@@]3(F)[C@@H](O)C[C@]12C)C(=O)CO
ESI+	[M+H]+	Betamethasone-17-valerate	C27H37FO6	15.54	216.68	477.265		InChIKey=SNHRLVCMMWUAJD-SUYDQAKGSA-N	CCCCC(=O)O[C@@]1([C@@H](C)C[C@H]2[C@@H]3CCC4=CC(=O)C=C[C@]4(C)[C@@]3(F)[C@@H](O)C[C@]12C)C(=O)CO
ESI-	[M-H]-	Bezafibrate	C19H20ClNO4	12.29	181.16	360.101		InChIKey=IIBYAHWJQTYFKB-UHFFFAOYSA-N	CC(C)(OC1=CC=C(CCNC(=O)C2=CC=C(Cl)C=C2)C=C1)C(O)=O
ESI+	[M+H]+	Bezafibrate	C19H20ClNO4	13.96	179.03	362.115		InChIKey=IIBYAHWJQTYFKB-UHFFFAOYSA-N	CC(C)(OC1=CC=C(CCNC(=O)C2=CC=C(Cl)C=C2)C=C1)C(O)=O
ESI-	[M-H]-	Bicalutamide	C18H14F4N2O4S	13.72	184.69	429.053	193.73	InChIKey=LKJPYSCBVHEWIU-UHFFFAOYNA-N	CC(O)(CS(=O)(=O)C1=CC=C(F)C=C1)C(=O)NC1=CC(=C(C=C1)C#N)C(F)(F)F
ESI+	[M+H]+	Bicalutamide	C18H14F4N2O4S	13.39	205.43	431.068		InChIKey=LKJPYSCBVHEWIU-UHFFFAOYNA-N	CC(O)(CS(=O)(=O)C1=CC=C(F)C=C1)C(=O)NC1=CC(=C(C=C1)C#N)C(F)(F)F
ESI-	[M-H]-	Bifenox free acid	C13H7Cl2NO5	13.07	177.92	325.963	237.27	InChIKey=IUSYSZLVZMUVDO-UHFFFAOYSA-N	OC(=O)C1=C(C=CC(OC2=C(Cl)C=C(Cl)C=C2)=C1)[N+]([O-])=O
ESI-	[M-H]-	Biochanin A	C16H12O5	12.91	166.25	283.061		InChIKey=WUADCCWRTIWANL-UHFFFAOYSA-N	COC1=CC=C(C=C1)C1=COC2=CC(O)=CC(O)=C2C1=O
ESI-	[M-H]-	Bis(2-ethylhexyl)phosphate	C16H35O4P	17.09	188.09	321.22		InChIKey=SEGLCEQVOFDUPX-UHFFFAOYNA-N	CCCCC(CC)COP(O)(=O)OCC(CC)CCCC
ESI+	[M+H]+	Bis(2-ethylhexyl)phosphate	C16H35O4P	19.82	223.46	323.235		InChIKey=SEGLCEQVOFDUPX-UHFFFAOYNA-N	CCCCC(CC)COP(O)(=O)OCC(CC)CCCC
ESI+	[M+H]+	Bis(2-ethylhexyl)phthalate	C24H38O4	19.14	212.9	391.284		InChIKey=BJQHLKABXJIVAM-UHFFFAOYNA-N	CCCCC(CC)COC(=O)C1=C(C=CC=C1)C(=O)OCC(CC)CCCC
ESI+	[M+H]+	Bis(2,2,6,6-tetramethyl-4-piperidyl)sebacate	C28H52N2O4	11.79	225.08	481.4		InChIKey=XITRBUPOXXBIJN-UHFFFAOYSA-N	CC1(C)CC(CC(C)(C)N1)OC(=O)CCCCCCCCC(=O)OC1CC(C)(C)NC(C)(C)C1
ESI+	[M+H]+	Bisoprolol	C18H31NO4	10.96	191.63	326.233		InChIKey=VHYCDWMUTMEGQY-UHFFFAOYNA-N	CC(C)NCC(O)COC1=CC=C(COCCOC(C)C)C=C1
ESI-	[M-H]-	Bisphenol A	C15H16O2	13.41	161.33	227.108		InChIKey=IISBACLAFKSPIT-UHFFFAOYSA-N	CC(C)(C1=CC=C(O)C=C1)C1=CC=C(O)C=C1
ESI+	[M+H]+	Bisphenol A bis(3-chloro-2-hydroxypropyl) ether	C21H26Cl2O4	14.25	194.74	413.128		InChIKey=PTCFDJRJOGPUFE-UHFFFAOYNA-N	CC(C)(C1=CC=C(OCC(O)CCl)C=C1)C1=CC=C(OCC(O)CCl)C=C1
ESI-	[M-H]-	Bisphenol AF	C15H10F6O2	14.83	165.55	335.051		InChIKey=ZFVMWEVVKGLCIJ-UHFFFAOYSA-N	OC1=CC=C(C=C1)C(C1=CC=C(O)C=C1)(C(F)(F)F)C(F)(F)F
ESI-	[M-H]-	Bisphenol B	C16H18O2	14.3	165.01	241.123		InChIKey=HTVITOHKHWFJKO-UHFFFAOYSA-N	CCC(C)(C1=CC=C(O)C=C1)C1=CC=C(O)C=C1
ESI-	[M-H]-	Bisphenol BP	C25H20O2	15.98	196.58	351.139		InChIKey=BATCUENAARTUKW-UHFFFAOYSA-N	OC1=CC=C(C=C1)C(C1=CC=CC=C1)(C1=CC=CC=C1)C1=CC=C(O)C=C1
ESI-	[M-H]-	Bisphenol C	C14H10Cl2O2	14.48	164.81	278.998		InChIKey=OWEYKIWAZBBXJK-UHFFFAOYSA-N	OC1=CC=C(C=C1)C(=C(Cl)Cl)C1=CC=C(O)C=C1
ESI-	[M-H]-	Bisphenol E	C14H14O2	12.72	156.4	213.092		InChIKey=HCNHNBLSNVSJTJ-UHFFFAOYSA-N	CC(C1=CC=C(O)C=C1)C1=CC=C(O)C=C1
ESI-	[M-H]-	Bisphenol F	C13H12O2	11.88	152.1	199.076		InChIKey=PXKLMJQFEQBVLD-UHFFFAOYSA-N	OC1=CC=C(CC2=CC=C(O)C=C2)C=C1
ESI-	[M-H]-	Bisphenol G	C21H28O2	16.75	187.67	311.202		InChIKey=IJWIRZQYWANBMP-UHFFFAOYSA-N	CC(C)C1=C(O)C=CC(=C1)C(C)(C)C1=CC(C(C)C)=C(O)C=C1
ESI-	[M-H]-	Bisphenol PH	C27H24O2	17.21	204.63	379.17		InChIKey=BKTRENAPTCBBFA-UHFFFAOYSA-N	CC(C)(C1=CC(=C(O)C=C1)C1=CC=CC=C1)C1=CC(=C(O)C=C1)C1=CC=CC=C1
ESI+	[M+H]+	Bisphenol S	C12H10O4S	9.38	155.2	251.037	169.45	InChIKey=VPWNQTHUCYMVMZ-UHFFFAOYSA-N	OC1=CC=C(C=C1)S(=O)(=O)C1=CC=C(O)C=C1
ESI-	[M-H]-	Bisphenol S	C12H10O4S	7.15	154.29	249.023		InChIKey=VPWNQTHUCYMVMZ-UHFFFAOYSA-N	OC1=CC=C(C=C1)S(=O)(=O)C1=CC=C(O)C=C1
ESI-	[M-H]-	Bisphenol Z	C18H20O2	15.27	173.12	267.139		InChIKey=SDDLEVPIDBLVHC-UHFFFAOYSA-N	OC1=CC=C(C=C1)C1(CCCCC1)C1=CC=C(O)C=C1
ESI+	[M+H]+	Bitertanol	C20H23N3O2	15.92	192.15	338.186		InChIKey=VGPIBGGRCVEHQZ-UHFFFAOYNA-N	CC(C)(C)C(O)C(OC1=CC=C(C=C1)C1=CC=CC=C1)N1C=NC=N1
ESI+	[M+H]+	Boscalid	C18H12Cl2N2O	14.15	177.19	343.04		InChIKey=WYEMLYFITZORAB-UHFFFAOYSA-N	ClC1=CC=C(C=C1)C1=CC=CC=C1NC(=O)C1=CC=CN=C1Cl
ESI+	[M+H]+	Bosentan	C27H29N5O6S	14.8	231.31	552.191		InChIKey=GJPICJJJRGTNOD-UHFFFAOYSA-N	COC1=CC=CC=C1OC1=C(NS(=O)(=O)C2=CC=C(C=C2)C(C)(C)C)N=C(N=C1OCCO)C1=NC=CC=N1
ESI+	[M+H]+	Bromacil	C9H13BrN2O2	11.43	144.76	261.023		InChIKey=CTSLUCNDVMMDHG-UHFFFAOYNA-N	CCC(C)N1C(=O)NC(C)=C(Br)C1=O
ESI-	[M-H]-	Bromochlorophen	C13H8Br2Cl2O2	16.29	171.71	424.817		InChIKey=TYBHZVUFOINFDV-UHFFFAOYSA-N	OC1=C(Br)C=C(Cl)C=C1CC1=CC(Cl)=CC(Br)=C1O
ESI+	[M+H]+	Bupirimate	C13H24N4O3S	14.68	176.08	317.164		InChIKey=DSKJPMWIHSOYEA-UHFFFAOYSA-N	CCCCC1=C(C)N=C(NCC)N=C1OS(=O)(=O)N(C)C
ESI+	[M+H]+	Bupropion	C13H18ClNO	10.33	158.6	240.115		InChIKey=SNPPWIUOZRMYNY-UHFFFAOYNA-N	CC(NC(C)(C)C)C(=O)C1=CC(Cl)=CC=C1
ESI-	[M-H]-	Butorphanol	C21H29NO2	16.56	188.37	326.212		InChIKey=IFKLAQQSCNILHL-UHFFFAOYNA-N	OC1=CC2=C(CC3N(CC4CCC4)CCC22CCCCC32O)C=C1
ESI-	[M-H]-	Butyl 4-hydroxybenzoate	C11H14O3	14.17	147.76	193.087		InChIKey=QFOHBWFCKVYLES-UHFFFAOYSA-N	CCCCOC(=O)C1=CC=C(O)C=C1
ESI+	[M+H]+	Caffeine	C8H10N4O2	7.7	139.07	195.088		InChIKey=RYYVLZVUVIJVGH-UHFFFAOYSA-N	CN1C=NC2=C1C(=O)N(C)C(=O)N2C
ESI-	[M-H]-	Candesartan	C24H20N6O3	9.52	202.36	439.152		InChIKey=HTQMVQVXFRQIKW-UHFFFAOYSA-N	CCOC1=NC2=CC=CC(C(O)=O)=C2N1CC1=CC=C(C=C1)C1=CC=CC=C1C1=NN=NN1
ESI+	[M+H]+	Candesartan	C24H20N6O3	13.35	196.78	441.167		InChIKey=HTQMVQVXFRQIKW-UHFFFAOYSA-N	CCOC1=NC2=CC=CC(C(O)=O)=C2N1CC1=CC=C(C=C1)C1=CC=CC=C1C1=NN=NN1
ESI+	[M+H]+	Canrenone	C22H28O3	14.19	186.86	341.211		InChIKey=UJVLDDZCTMKXJK-AFDHUMPMSA-N	CC12CC[C@H]3C(C=CC4=CC(=O)CCC34C)[C@@H]1CCC21CCC(=O)O1
ESI+	[M+H]+	Carbamazepine	C15H12N2O	12.32	150.05	237.102	221.47	InChIKey=FFGPTBGBLSHEPO-UHFFFAOYSA-N	NC(=O)N1C2=CC=CC=C2C=CC2=CC=CC=C12
ESI+	[M+H]+	Carbendazim	C9H9N3O2	7.33	137.16	192.077		InChIKey=TWFZGCMQGLPBSX-UHFFFAOYSA-N	COC(=O)NC1=NC2=CC=CC=C2N1
ESI+	[M+H]+	Carbetamide	C12H16N2O3	11.02	155.79	237.123		InChIKey=AMRQXHFXNZFDCH-SECBINFHSA-N	CCNC(=O)[C@@H](C)OC(=O)NC1=CC=CC=C1
ESI+	[M+H]+	Carbofuran	C12H15NO3	11.71	147.19	222.113		InChIKey=DUEPRVBVGDRKAG-UHFFFAOYSA-N	CNC(=O)OC1=C2OC(C)(C)CC2=CC=C1
ESI-	[M-H]-	Carboline	C11H8N2	12.89	129.53	167.062		InChIKey=BPMFPOGUJAAYHL-UHFFFAOYSA-N	N1C2=C(C=CC=C2)C2=C1N=CC=C2
ESI+	[M+H]+	Carboline	C11H8N2	11.73	132.73	169.076		InChIKey=BPMFPOGUJAAYHL-UHFFFAOYSA-N	N1C2=C(C=CC=C2)C2=C1N=CC=C2
ESI+	[M+H]+	Carboxy-aciclovir	C8H9N5O4	2.54	150.15	240.073		InChIKey=MICNQLKUSOVNNG-UHFFFAOYSA-N	NC1=NC(=O)C2=C(N1)N(COCC(O)=O)C=N2
ESI-	[M-H]-	Celecoxib	C17H14F3N3O2S	15.53	191.15	380.068		InChIKey=RZEKVGVHFLEQIL-UHFFFAOYSA-N	CC1=CC=C(C=C1)C1=CC(=NN1C1=CC=C(C=C1)S(N)(=O)=O)C(F)(F)F
ESI+	[M+H]+	Celecoxib	C17H14F3N3O2S	15.06	189.33	382.083		InChIKey=RZEKVGVHFLEQIL-UHFFFAOYSA-N	CC1=CC=C(C=C1)C1=CC(=NN1C1=CC=C(C=C1)S(N)(=O)=O)C(F)(F)F
ESI-	[M-H]-	Cetirizine	C21H25ClN2O3	14.63	195.01	387.148		InChIKey=ZKLPARSLTMPFCP-UHFFFAOYNA-N	OC(=O)COCCN1CCN(CC1)C(C1=CC=CC=C1)C1=CC=C(Cl)C=C1
ESI+	[M+H]+	Cetirizine	C21H25ClN2O3	13.52	200.88	389.163		InChIKey=ZKLPARSLTMPFCP-UHFFFAOYNA-N	OC(=O)COCCN1CCN(CC1)C(C1=CC=CC=C1)C1=CC=C(Cl)C=C1
ESI-	[M-H]-	Chenodeoxycholic acid	C24H40O4	15.62	209.87	391.285		InChIKey=RUDATBOHQWOJDD-BSWAIDMHSA-N	C[C@H](CCC(O)=O)[C@H]1CC[C@H]2[C@@H]3[C@H](O)C[C@@H]4C[C@H](O)CC[C@]4(C)[C@H]3CC[C@]12C
ESI-	[M-H]-	Chloramphenicol	C11H12Cl2N2O5	9.83	165.75	321.005		InChIKey=WIIZWVCIJKGZOK-UHFFFAOYNA-N	OCC(NC(=O)C(Cl)Cl)C(O)C1=CC=C(C=C1)[N+]([O-])=O
ESI-	[M-H]-	Chlorantraniliprole	C18H14BrCl2N5O2	13.79	197.51	481.961	212.64	InChIKey=PSOVNZZNOMJUBI-UHFFFAOYSA-N	CNC(=O)C1=C(NC(=O)C2=CC(Br)=NN2C2=C(Cl)C=CC=N2)C(C)=CC(Cl)=C1
ESI+	[M+H]+	Chlorantraniliprole	C18H14BrCl2N5O2	13.48	199.14	483.976		InChIKey=PSOVNZZNOMJUBI-UHFFFAOYSA-N	CNC(=O)C1=C(NC(=O)C2=CC(Br)=NN2C2=C(Cl)C=CC=N2)C(C)=CC(Cl)=C1
ESI+	[M+H]+	Chlordimeform	C10H13ClN2	8.19	145.93	197.084		InChIKey=STUSTWKEFDQFFZ-KPKJPENVSA-N	CN(C)\C=N\C1=CC=C(Cl)C=C1C
ESI+	[M+H]+	Chlorfenvinphos	C12H14Cl3O4P	15.71	169.3	358.977		InChIKey=FSAVDKDHPDSCTO-UHFFFAOYSA-N	CCOP(=O)(OCC)OC(=CCl)C1=C(Cl)C=C(Cl)C=C1
ESI+	[M+H]+	Chlorohexidine	C22H30Cl2N10	12.43	224.29	505.211		InChIKey=GHXZTYHSJHQHIJ-UHFFFAOYSA-N	NC(NC1=CC=C(Cl)C=C1)=NC(N)=NCCCCCCN=C(N)N=C(N)NC1=CC=C(Cl)C=C1
ESI-	[M-H]-	Chlorophene	C13H11ClO	15.89	147.97	217.042		InChIKey=NCKMMSIFQUPKCK-UHFFFAOYSA-N	OC1=CC=C(Cl)C=C1CC1=CC=CC=C1
ESI-	[M-H]-	Chlorothalonil R611965	C8H4Cl3NO3	4.88	155.56	265.918		InChIKey=XKFUETYLBPYNKF-UHFFFAOYSA-N	NC(=O)C1=C(Cl)C(Cl)=CC(C(O)=O)=C1Cl
ESI-	[M-H]-	Chlorothalonil-4-hydroxy	C8HCl3N2O	11.75	135.03	244.909		InChIKey=MDQKYGOECVSPIW-UHFFFAOYSA-N	OC1=C(Cl)C(Cl)=C(C#N)C(Cl)=C1C#N
ESI+	[M+H]+	Chlorotoluron	C10H13ClN2O	12.46	147.58	213.079		InChIKey=JXCGFZXSOMJFOA-UHFFFAOYSA-N	CN(C)C(=O)NC1=CC(Cl)=C(C)C=C1
ESI+	[M+H]+	Chloroxuron	C15H15ClN2O2	14.58	175	291.089		InChIKey=IVUXTESCPZUGJC-UHFFFAOYSA-N	CN(C)C(=O)NC1=CC=C(OC2=CC=C(Cl)C=C2)C=C1
ESI-	[M-H]-	Chloroxynil	C7H3Cl2NO	6.76	125.1	185.952		InChIKey=YRSSHOVRSMQULE-UHFFFAOYSA-N	OC1=C(Cl)C=C(C=C1Cl)C#N
ESI+	[M+H]+	Chlorpheniramine	C16H19ClN2	10.8	164.13	275.131		InChIKey=SOYKEARSMXGVTM-UHFFFAOYNA-N	CN(C)CCC(C1=CC=C(Cl)C=C1)C1=CC=CC=N1
ESI-	[M-H]-	Chlorpropham	C10H12ClNO2	14.71	147.2	212.048		InChIKey=CWJSHJJYOPWUGX-UHFFFAOYSA-N	CC(C)OC(=O)NC1=CC(Cl)=CC=C1
ESI-	[M-H]-	Chlorsulfuron	C12H12ClN5O4S	9.09	177.5	356.023		InChIKey=VJYIFXVZLXQVHO-UHFFFAOYSA-N	COC1=NC(C)=NC(NC(=O)NS(=O)(=O)C2=CC=CC=C2Cl)=N1
ESI+	[M+H]+	Chlorsulfuron	C12H12ClN5O4S	12.14	177.23	358.037		InChIKey=VJYIFXVZLXQVHO-UHFFFAOYSA-N	COC1=NC(C)=NC(NC(=O)NS(=O)(=O)C2=CC=CC=C2Cl)=N1
ESI-	[M-H]-	Cholic acid	C24H40O5	14.73	203.99	407.28		InChIKey=BHQCQFFYRZLCQQ-OELDTZBJSA-N	C[C@H](CCC(O)=O)[C@H]1CC[C@H]2[C@@H]3[C@H](O)C[C@@H]4C[C@H](O)CC[C@]4(C)[C@H]3C[C@H](O)[C@]12C
ESI-	[M-H]-	Chrysin	C15H10O4	12.76	156.4	253.05		InChIKey=RTIXKCRFFJGDFG-UHFFFAOYSA-N	OC1=CC(O)=C2C(=O)C=C(OC2=C1)C1=CC=CC=C1
ESI+	[M+H]+	Chrysin	C15H10O4	14.09	154.65	255.065		InChIKey=RTIXKCRFFJGDFG-UHFFFAOYSA-N	OC1=CC(O)=C2C(=O)C=C(OC2=C1)C1=CC=CC=C1
ESI-	[M-H]-	Cimetidine	C10H16N6S	8.43	165.63	251.108	172.23	InChIKey=AQIXAKUUQRKLND-UHFFFAOYSA-N	CN=C(NCCSCC1=C(C)NC=N1)NC#N
ESI+	[M+H]+	Cimetidine	C10H16N6S	6.06	158.06	253.123		InChIKey=AQIXAKUUQRKLND-UHFFFAOYSA-N	CN=C(NCCSCC1=C(C)NC=N1)NC#N
ESI+	[M+H]+	Ciprofloxacin	C17H18FN3O3	8.22	175.82	332.14	190.46, 250.13	InChIKey=MYSWGUAQZAJSOK-UHFFFAOYSA-N	OC(=O)C1=CN(C2CC2)C2=C(C=C(F)C(=C2)N2CCNCC2)C1=O
ESI+	[M+H]+	Citalopram	C20H21FN2O	11.34	182.06	325.171		InChIKey=WSEQXVZVJXJVFP-UHFFFAOYNA-N	CN(C)CCCC1(OCC2=CC(=CC=C12)C#N)C1=CC=C(F)C=C1
ESI+	[M+H]+	Clarithromycin	C38H69NO13	13.95	267.43	748.484		InChIKey=AGOYDEPGAOXOCK-UHFFFAOYNA-N	CCC1OC(=O)C(C)C(OC2CC(C)(OC)C(O)C(C)O2)C(C)C(OC2OC(C)CC(C2O)N(C)C)C(C)(CC(C)C(=O)C(C)C(O)C1(C)O)OC
ESI+	[M+H]+	Climbazole	C15H17ClN2O2	13.09	172.6	293.105		InChIKey=OWEGWHBOCFMBLP-UHFFFAOYNA-N	CC(C)(C)C(=O)C(OC1=CC=C(Cl)C=C1)N1C=CN=C1
ESI-	[M-H]-	Clindamycin	C18H33ClN2O5S	16.1	200.27	423.173	209	InChIKey=KDLRVYVGXIQJDK-UHFFFAOYNA-N	CCCC1CC(N(C)C1)C(=O)NC(C(C)Cl)C1OC(SC)C(O)C(O)C1O
ESI+	[M+H]+	Clindamycin	C18H33ClN2O5S	11.54	203.51	425.187		InChIKey=KDLRVYVGXIQJDK-UHFFFAOYNA-N	CCCC1CC(N(C)C1)C(=O)NC(C(C)Cl)C1OC(SC)C(O)C(O)C1O
ESI-	[M-H]-	Clobetasol	C22H28ClFO4	14.39	194.82	409.158		InChIKey=FCSHDIVRCWTZOX-MYIYBPPFSA-N	[H][C@@]12C[C@H](C)[C@](O)(C(=O)CCl)[C@@]1(C)C[C@H](O)[C@@]1(F)[C@@]2([H])CCC2=CC(=O)C=C[C@]12C
ESI-	[M-H]-	Clobetasol propionate	C25H32ClFO5	15.58	210.25	465.185		InChIKey=CBGUOGMQLZIXBE-XGQKBEPLSA-N	CCC(=O)O[C@@]1([C@@H](C)C[C@H]2[C@@H]3CCC4=CC(=O)C=C[C@]4(C)[C@@]3(F)[C@@H](O)C[C@]12C)C(=O)CCl
ESI+	[M+H]+	Clobetasol propionate	C25H32ClFO5	15.17	207.98	467.2		InChIKey=CBGUOGMQLZIXBE-XGQKBEPLSA-N	CCC(=O)O[C@@]1([C@@H](C)C[C@H]2[C@@H]3CCC4=CC(=O)C=C[C@]4(C)[C@@]3(F)[C@@H](O)C[C@]12C)C(=O)CCl
ESI+	[M+H]+	Clomazon	C12H14ClNO2	13.54	146.86	240.079		InChIKey=KIEDNEWSYUYDSN-UHFFFAOYSA-N	CC1(C)CON(CC2=CC=CC=C2Cl)C1=O
ESI+	[M+H]+	Clonidine	C9H9Cl2N3	6.83	145.06	230.025	209.66	InChIKey=GJSURZIOUXUGAL-UHFFFAOYSA-N	ClC1=CC=CC(Cl)=C1NC1=NCCN1
ESI-	[M-H]-	Clonidine	C9H9Cl2N3	9.84	145.07	228.01		InChIKey=GJSURZIOUXUGAL-UHFFFAOYSA-N	ClC1=CC=CC(Cl)=C1NC1=NCCN1
ESI+	[M+H]+	Clopidogrel	C16H16ClNO2S	15.41	170.12	322.066		InChIKey=GKTWGGQPFAXNFI-UHFFFAOYNA-N	COC(=O)C(N1CCC2=C(C1)C=CS2)C1=CC=CC=C1Cl
ESI-	[M-H]-	Clothianidin	C6H8ClN5O2S	8.62	150.63	248.001		InChIKey=PGOOBECODWQEAB-UHFFFAOYSA-N	CN\C(NCC1=CN=C(Cl)S1)=N/[N+]([O-])=O
ESI+	[M+H]+	Clothianidin	C6H8ClN5O2S	8.59	153.61	250.016		InChIKey=PGOOBECODWQEAB-UHFFFAOYSA-N	CN\C(NCC1=CN=C(Cl)S1)=N/[N+]([O-])=O
ESI+	[M+H]+	Clozapine	C18H19ClN4	11.55	179.65	327.137		InChIKey=QZUDBNBUXVUHMW-UHFFFAOYSA-N	CN1CCN(CC1)C1=NC2=C(NC3=CC=CC=C13)C=CC(Cl)=C2
ESI+	[M+H]+	Coniine	C8H17N	6.79	129.06	128.143	202.79	InChIKey=NDNUANOUGZGEPO-QMMMGPOBSA-N	CCC[C@H]1CCCCN1
ESI+	[M+H]+	Cortisone	C21H28O5	16.89	181.22	361.201		InChIKey=MFYSYFVPBJMHGN-ZPOLXVRWSA-N	C[C@]12CC(=O)[C@H]3[C@@H](CCC4=CC(=O)CC[C@]34C)[C@@H]1CC[C@]2(O)C(=O)CO
ESI+	[M+H]+	Cotinine	C10H12N2O	3.34	143.26	177.102		InChIKey=UIKROCXWUNQSPJ-VIFPVBQESA-N	CN1[C@@H](CCC1=O)C1=CC=CN=C1
ESI-	[M-H]-	Coumestrol	C15H8O5	11.65	156.09	267.03		InChIKey=ZZIALNLLNHEQPJ-UHFFFAOYSA-N	OC1=CC=C2C(OC3=C2C(=O)OC2=CC(O)=CC=C32)=C1
ESI+	[M+H]+	Coumestrol	C15H8O5	12.51	156.86	269.044		InChIKey=ZZIALNLLNHEQPJ-UHFFFAOYSA-N	OC1=CC=C2C(OC3=C2C(=O)OC2=CC(O)=CC=C32)=C1
ESI+	[M+H]+	Crotamiton	C13H17NO	13.97	144.88	204.138		InChIKey=DNTGGZPQPQTDQF-XBXARRHUSA-N	CCN(C(=O)\C=C\C)C1=CC=CC=C1C
ESI-	[M-H]-	Cyclamate	C6H13NO3S	6.16	138.05	178.054	200.63	InChIKey=HCAJEUSONLESMK-UHFFFAOYSA-N	OS(=O)(=O)NC1CCCCC1
ESI+	[M+H]+	Cyclophosphamide	C7H15Cl2N2O2P	10.54	147.43	261.032	215.06	InChIKey=CMSMOCZEIVJLDB-UHFFFAOYNA-N	ClCCN(CCCl)P1(=O)NCCCO1
ESI+	[M+H]+	Cyproconazole_1	C15H18ClN3O	14.44	170.22	292.121		InChIKey=UFNOUKDBUJZYDE-UHFFFAOYNA-N	CC(C1CC1)C(O)(CN1C=NC=N1)C1=CC=C(Cl)C=C1
ESI+	[M+H]+	Cyproconazole_2	C15H18ClN3O	14.64	170.04	292.121		InChIKey=UFNOUKDBUJZYDE-UHFFFAOYNA-N	CC(C1CC1)C(O)(CN1C=NC=N1)C1=CC=C(Cl)C=C1
ESI-	[M-H]-	Cyproterone	C22H27ClO3	14.94	190.87	373.158		InChIKey=DUSHUSLJJMDGTE-FYVWWQHXSA-N	CC(=O)[C@@]1(O)CC[C@H]2[C@@H]3C=C(Cl)C4=CC(=O)[C@@H]5C[C@@H]5[C@]4(C)[C@H]3CC[C@]12C
ESI+	[M+H]+	Cyproterone	C22H27ClO3	14.58	190.49	375.172		InChIKey=DUSHUSLJJMDGTE-FYVWWQHXSA-N	CC(=O)[C@@]1(O)CC[C@H]2[C@@H]3C=C(Cl)C4=CC(=O)[C@@H]5C[C@@H]5[C@]4(C)[C@H]3CC[C@]12C
ESI+	[M+H]+	Cyromazine	C6H10N6	3.4	134.76	167.104		InChIKey=LVQDKIWDGQRHTE-UHFFFAOYSA-N	NC1=NC(NC2CC2)=NC(N)=N1
ESI-	[M-H]-	Daidzein	C15H10O4	9.78	157.58	253.05		InChIKey=ZQSIJRDFPHDXIC-UHFFFAOYSA-N	OC1=CC=C(C=C1)C1=COC2=C(C=CC(O)=C2)C1=O
ESI+	[M+H]+	Daidzein	C15H10O4	11.14	155.18	255.065		InChIKey=ZQSIJRDFPHDXIC-UHFFFAOYSA-N	OC1=CC=C(C=C1)C1=COC2=C(C=CC(O)=C2)C1=O
ESI+	[M+H]+	DCOIT	C11H17Cl2NOS	16.91	166.39	282.048		InChIKey=PORQOHRXAJJKGK-UHFFFAOYSA-N	CCCCCCCCN1SC(Cl)=C(Cl)C1=O
ESI-	[M-H]-	Decylsulfate	C10H22O4S	14.94	159.61	237.117	243.68	InChIKey=CSMFSDCPJHNZRY-UHFFFAOYSA-N	CCCCCCCCCCOS(O)(=O)=O
ESI+	[M+H]+	DEET	C12H17NO	13.03	142.86	192.138		InChIKey=MMOXZBCLCQITDF-UHFFFAOYSA-N	CCN(CC)C(=O)C1=CC=CC(C)=C1
ESI-	[M-H]-	DEET carboxylic acid	C12H15NO3	8.24	157.09	220.098		InChIKey=PXXLQQDIFVPNMP-UHFFFAOYSA-N	CCN(CC)C(=O)C1=CC=CC(=C1)C(O)=O
ESI+	[M+H]+	DEET carboxylic acid	C12H15NO3	10.79	151.03	222.113		InChIKey=PXXLQQDIFVPNMP-UHFFFAOYSA-N	CCN(CC)C(=O)C1=CC=CC(=C1)C(O)=O
ESI-	[M-H]-	Dehydroabietic acid	C20H28O2	16.49	184.43	299.202		InChIKey=NFWKVWVWBFBAOV-IPNZSQQUSA-N	[H][C@@]12CCC3=C(C=CC(=C3)C(C)C)[C@@]1(C)CCC[C@@]2(C)C(O)=O
ESI+	[M+H]+	Demeton-S-methyl sulfoxide	C6H15O4PS2	7.58	142.73	247.022	185.4	InChIKey=PMCVMORKVPSKHZ-UHFFFAOYNA-N	CCS(=O)CCSP(=O)(OC)OC
ESI-	[M-H]-	Deoxycholic acid	C24H40O4	15.81	203	391.285		InChIKey=KXGVEGMKQFWNSR-LLQZFEROSA-N	C[C@H](CCC(O)=O)[C@H]1CC[C@H]2[C@@H]3CC[C@@H]4C[C@H](O)CC[C@]4(C)[C@H]3C[C@H](O)[C@]12C
ESI+	[M+H]+	Desethyl-napropamide	C15H17NO2	13.99	159.85	244.133		InChIKey=ZYSGLIDSUFDSLC-UHFFFAOYNA-N	CCNC(=O)C(C)OC1=C2C=CC=CC2=CC=C1
ESI+	[M+H]+	Desethylterbutylazine	C7H12ClN5	11.98	144.23	202.085		InChIKey=LMKQNTMFZLAJDV-UHFFFAOYSA-N	CC(C)(C)NC1=NC(Cl)=NC(N)=N1
ESI+	[M+H]+	Desipramine	C18H22N2	12.93	164.14	267.186	221	InChIKey=HCYAFALTSJYZDH-UHFFFAOYSA-N	CNCCCN1C2=CC=CC=C2CCC2=CC=CC=C12
ESI+	[M+H]+	Desloratadine	C19H19ClN2	11.69	176.94	311.131		InChIKey=JAUOIFJMECXRGI-UHFFFAOYSA-N	ClC1=CC2=C(C=C1)C(=C1CCNCC1)C1=C(CC2)C=CC=N1
ESI+	[M+H]+	Desonide	C24H32O6	13.63	200.7	417.227		InChIKey=WBGKWQHBNHJJPZ-LECWWXJVSA-N	CC1(C)O[C@@H]2C[C@H]3[C@@H]4CCC5=CC(=O)C=C[C@]5(C)[C@H]4[C@@H](O)C[C@]3(C)[C@@]2(O1)C(=O)CO
ESI+	[M+H]+	Dextromethorphan	C18H25NO	11.45	166.66	272.201		InChIKey=MKXZASYAUGDDCJ-NJAFHUGGSA-N	[H][C@]12CCCC[C@]11CCN(C)[C@H]2CC2=C1C=C(OC)C=C2
ESI+	[M+H]+	Di-isononyl phthalate	C26H42O4	19.6	224	419.316		InChIKey=GDJOUZYAIHWDCA-UHFFFAOYNA-N	CC(CCOC(=O)C1=CC=CC=C1C(=O)OCCC(C)CC(C)(C)C)CC(C)(C)C
ESI-	[M-H]-	Di-n-butyl phosphate	C8H19O4P	11.6	151.01	209.095		InChIKey=JYFHYPJRHGVZDY-UHFFFAOYSA-N	CCCCOP(O)(=O)OCCCC
ESI+	[M+H]+	Di-n-hexyl phthalate	C20H30O4	18.2	195.44	335.222		InChIKey=KCXZNSGUUQJJTR-UHFFFAOYSA-N	CCCCCCOC(=O)C1=CC=CC=C1C(=O)OCCCCCC
ESI+	[M+H]+	Di-n-pentylphthalate	C18H26O4	17.39	182.77	307.19		InChIKey=IPKKHRVROFYTEK-UHFFFAOYSA-N	CCCCCOC(=O)C1=CC=CC=C1C(=O)OCCCCC
ESI+	[M+H]+	Di(2-ethylhexyl)amine	C16H35N	14.8	171.64	242.284		InChIKey=SAIKULLUBZKPDA-UHFFFAOYNA-N	CCCCC(CC)CNCC(CC)CCCC
ESI+	[M+H]+	Diatrizoate	C11H9I3N2O4	4.56	179.28	614.777		InChIKey=YVPYQUNUQOZFHG-UHFFFAOYSA-N	CC(=O)NC1=C(I)C(C(O)=O)=C(I)C(NC(C)=O)=C1I
ESI+	[M+H]+	Diazepam	C16H13ClN2O	14.15	165.95	285.079		InChIKey=AAOVKJBEBIDNHE-UHFFFAOYSA-N	CN1C2=C(C=C(Cl)C=C2)C(=NCC1=O)C1=CC=CC=C1
ESI+	[M+H]+	Diazinon	C12H21N2O3PS	15.61	172.11	305.108		InChIKey=FHIVAFMUCKRCQO-UHFFFAOYSA-N	CCOP(=S)(OCC)OC1=CC(C)=NC(=N1)C(C)C
ESI+	[M+H]+	Dibutyl sebacate	C18H34O4	18.02	185.48	315.253	197.17	InChIKey=PYGXAGIECVVIOZ-UHFFFAOYSA-N	CCCCOC(=O)CCCCCCCCC(=O)OCCCC
ESI+	[M+H]+	Dibutylphthalate	C16H22O4	16.37	169.98	279.159		InChIKey=DOIRQSBPFJWKBE-UHFFFAOYSA-N	CCCCOC(=O)C1=CC=CC=C1C(=O)OCCCC
ESI-	[M-H]-	Dichlorophen	C13H10Cl2O2	15.27	155.04	266.999		InChIKey=MDNWOSOZYLHTCG-UHFFFAOYSA-N	OC1=CC=C(Cl)C=C1CC1=C(O)C=CC(Cl)=C1
ESI+	[M+H]+	Dichlorvos	C4H7Cl2O4P	9.07	139.26	220.953		InChIKey=OEBRKCOSUFCWJD-UHFFFAOYSA-N	COP(=O)(OC)OC=C(Cl)Cl
ESI-	[M-H]-	Diclofenac	C14H11Cl2NO2	13.31	161.99	294.009		InChIKey=DCOPUUMXTXDBNB-UHFFFAOYSA-N	OC(=O)CC1=C(NC2=C(Cl)C=CC=C2Cl)C=CC=C1
ESI+	[M+H]+	Diclofenac	C14H11Cl2NO2	15.29	159.21	296.024		InChIKey=DCOPUUMXTXDBNB-UHFFFAOYSA-N	OC(=O)CC1=C(NC2=C(Cl)C=CC=C2Cl)C=CC=C1
ESI-	[M-H]-	Diclosan	C12H8Cl2O2	16.22	152.57	252.983		InChIKey=BYNQFCJOHGOKSS-UHFFFAOYSA-N	OC1=C(OC2=CC=C(Cl)C=C2)C=CC(Cl)=C1
ESI-	[M-H]-	Dicyclohexyl sulfosuccinate	C16H26O7S	14.18	189.02	361.132		InChIKey=QPSVFNQMURAADJ-UHFFFAOYNA-N	OS(=O)(=O)C(CC(=O)OC1CCCCC1)C(=O)OC1CCCCC1
ESI+	[M+H]+	Dicyclohexyl sulfosuccinate	C16H26O7S	14.15	201.58	363.147		InChIKey=QPSVFNQMURAADJ-UHFFFAOYNA-N	OS(=O)(=O)C(CC(=O)OC1CCCCC1)C(=O)OC1CCCCC1
ESI+	[M+H]+	Dicyclohexylphthalate	C20H26O4	17.52	187.61	331.19		InChIKey=VOWAEIGWURALJQ-UHFFFAOYSA-N	O=C(OC1CCCCC1)C1=CC=CC=C1C(=O)OC1CCCCC1
ESI-	[M-H]-	Dicyclohexylurea	C13H24N2O	14.26	163.68	223.181		InChIKey=ADFXKUOMJKEIND-UHFFFAOYSA-N	O=C(NC1CCCCC1)NC1CCCCC1
ESI+	[M+H]+	Dicyclohexylurea	C13H24N2O	13.92	160.65	225.196		InChIKey=ADFXKUOMJKEIND-UHFFFAOYSA-N	O=C(NC1CCCCC1)NC1CCCCC1
ESI+	[M]+	Didecyldimethylammonium	C22H48N^1+	17.29	211.39	326.378		InChIKey=JGFDZZLUDWMUQH-UHFFFAOYSA-N	CCCCCCCCCC[N+](C)(C)CCCCCCCCCC
ESI+	[M+H]+	Dienogest	C20H25NO2	12.58	175.13	312.196		InChIKey=AZFLJNIPTRTECV-FUMNGEBKSA-N	C[C@]12CCC3=C4CCC(=O)C=C4CC[C@H]3[C@@H]1CC[C@@]2(O)CC#N
ESI+	[M+H]+	Diethylphenylamine	C10H15N	6.93	129.02	150.128		InChIKey=GGSUCNLOZRCGPQ-UHFFFAOYSA-N	CCN(CC)C1=CC=CC=C1
ESI-	[M-H]-	Diethylstilbestrol	C18H20O2	14.46	175.03	267.139		InChIKey=RGLYKWWBQGJZGM-ISLYRVAYSA-N	CC\C(=C(\CC)C1=CC=C(O)C=C1)C1=CC=C(O)C=C1
ESI+	[M+H]+	Difenoconazole	C19H17Cl2N3O3	16.15	202.11	406.072		InChIKey=BQYJATMQXGBDHF-UHFFFAOYNA-N	CC1COC(CN2C=NC=N2)(O1)C1=C(Cl)C=C(OC2=CC=C(Cl)C=C2)C=C1
ESI-	[M-H]-	Diflubenzuron	C14H9ClF2N2O2	15.54	167.93	309.025		InChIKey=QQQYTWIFVNKMRW-UHFFFAOYSA-N	FC1=CC=CC(F)=C1C(=O)NC(=O)NC1=CC=C(Cl)C=C1
ESI+	[M+H]+	Diflubenzuron	C14H9ClF2N2O2	15.08	163.34	311.039		InChIKey=QQQYTWIFVNKMRW-UHFFFAOYSA-N	FC1=CC=CC(F)=C1C(=O)NC(=O)NC1=CC=C(Cl)C=C1
ESI-	[M-H]-	Diflufenican	C19H11F5N2O2	16.72	181.03	393.067		InChIKey=WYEHFWKAOXOVJD-UHFFFAOYSA-N	FC1=CC=C(NC(=O)C2=CC=CN=C2OC2=CC=CC(=C2)C(F)(F)F)C(F)=C1
ESI+	[M+H]+	Diflufenican	C19H11F5N2O2	16.24	189.49	395.081		InChIKey=WYEHFWKAOXOVJD-UHFFFAOYSA-N	FC1=CC=C(NC(=O)C2=CC=CN=C2OC2=CC=CC(=C2)C(F)(F)F)C(F)=C1
ESI+	[M+H]+	Diisoheptyl phthalate	C22H34O4	18.64	204.46	363.253		InChIKey=RKELNIPLHQEBJO-UHFFFAOYSA-N	CC(C)CCCCOC(=O)C1=CC=CC=C1C(=O)OCCCCC(C)C
ESI+	[M+H]+	Diisopropyl sebacate	C16H30O4	17.03	172.78	287.222		InChIKey=XFKBBSZEQRFVSL-UHFFFAOYSA-N	CC(C)OC(=O)CCCCCCCCC(=O)OC(C)C
ESI+	[M+H]+	Diltiazem	C22H26N2O4S	12.08	198.45	415.169		InChIKey=HSUGRBWQSSZJOP-RTWAWAEBSA-N	COC1=CC=C(C=C1)[C@@H]1SC2=CC=CC=C2N(CCN(C)C)C(=O)[C@@H]1OC(C)=O
ESI+	[M+H]+	Dimethachlor	C13H18ClNO2	13.35	152.09	256.11		InChIKey=SCCDDNKJYDZXMM-UHFFFAOYSA-N	COCCN(C(=O)CCl)C1=C(C)C=CC=C1C
ESI-	[M-H]-	Dimethachlor CGA369873	C10H13NO4S	7.04	149.99	242.049		InChIKey=ZNKNVJGSYJFDHT-UHFFFAOYSA-N	CC1=CC=CC(C)=C1NC(=O)CS(O)(=O)=O
ESI+	[M+H]+	Dimethachlor CGA369873	C10H13NO4S	7.36	152.57	244.064		InChIKey=ZNKNVJGSYJFDHT-UHFFFAOYSA-N	CC1=CC=CC(C)=C1NC(=O)CS(O)(=O)=O
ESI-	[M-H]-	Dimethachlor ESA	C13H19NO5S	9.95	167.03	300.091	240.23	InChIKey=RVSCDWJKJDBFRS-UHFFFAOYSA-N	COCCN(C(=O)CS(O)(=O)=O)C1=C(C)C=CC=C1C
ESI+	[M+H]+	Dimethachlor ESA	C13H19NO5S	10.04	164.03	302.106		InChIKey=RVSCDWJKJDBFRS-UHFFFAOYSA-N	COCCN(C(=O)CS(O)(=O)=O)C1=C(C)C=CC=C1C
ESI+	[M+H]+	Dimethenamid	C12H18ClNO2S	14.04	155.6	276.082		InChIKey=JLYFCTQDENRSOL-UHFFFAOYNA-N	COCC(C)N(C(=O)CCl)C1=C(C)SC=C1C
ESI-	[M-H]-	Dimethenamid ESA	C12H19NO5S2	10.86	168.76	320.063	broad noise peak	InChIKey=YMYKMSAZEZQEER-UHFFFAOYSA-N	COCC(C)N(C(=O)CS(O)(=O)=O)C1=C(C)SC=C1C
ESI+	[M+H]+	Dimethenamid ESA	C12H19NO5S2	10.9	166.05	322.078		InChIKey=YMYKMSAZEZQEER-UHFFFAOYSA-N	COCC(C)N(C(=O)CS(O)(=O)=O)C1=C(C)SC=C1C
ESI-	[M-H]-	Dimethenamid OA	C12H17NO4S	10.52	161.26	270.08	218.82, 229.62	InChIKey=HOYCASTVMCEOTP-UHFFFAOYNA-N	COCC(C)N(C(=O)C(O)=O)C1=C(C)SC=C1C
ESI+	[M+H]+	Dimethenamid OA	C12H17NO4S	11.26	155.28	272.095		InChIKey=HOYCASTVMCEOTP-UHFFFAOYNA-N	COCC(C)N(C(=O)C(O)=O)C1=C(C)SC=C1C
ESI+	[M+H]+	Dimethindene	C20H24N2	10.39	171.03	293.201		InChiKey=MVMQESMQSYOVGV-UHFFFAOYSA-N	CC(C1=CC=CC=N1)C2=C(CC3=CC=CC=C32)CCN(C)C
ESI+	[M+H]+	Dimethoate	C5H12NO3PS2	9.08	141.81	230.007	205.91	InChIKey=MCWXGJITAZMZEV-UHFFFAOYSA-N	CNC(=O)CSP(=S)(OC)OC
ESI-	[M-H]-	Dimethyl-5-sulfoisophthalate	C10H10O7S	8.33	162.37	273.007	227.38, 247.80	InChIKey=HTXMGVTWXZBZNC-UHFFFAOYSA-N	COC(=O)C1=CC(=CC(=C1)C(=O)OC)S(O)(=O)=O
ESI+	[M+H]+	Dimethylaminophenazone	C13H17N3O	6.95	151.98	232.144		InChIKey=RMMXTBMQSGEXHJ-UHFFFAOYSA-N	CN(C)C1=C(C)N(C)N(C1=O)C1=CC=CC=C1
ESI+	[M]+	Dimethyldioctadecylammonium	C38H80N^1+	21.11	272.56	550.629		InChIKey=OGQYPPBGSLZBEG-UHFFFAOYSA-N	CCCCCCCCCCCCCCCCCC[N+](C)(C)CCCCCCCCCCCCCCCCCC
ESI+	[M+H]+	Dimethylfraxetin	C12H12O5	10.64	147.68	237.076		InChIKey=RAYQKHLZHPFYEJ-UHFFFAOYSA-N	COC1=C(OC)C(OC)=C2OC(=O)C=CC2=C1
ESI+	[M+H]+	Dimoxystrobin	C19H22N2O3	15.3	178.04	327.17		InChIKey=WXUZAHCNPWONDH-DYTRJAOYSA-N	CNC(=O)C(=N\OC)\C1=CC=CC=C1COC1=CC(C)=CC=C1C
ESI+	[M+H]+	DINCH	C26H48O4	20.06	228.01	425.363		InChIKey=HORIEOQXBKUKGQ-UHFFFAOYNA-N	CC(C)CCCCCCOC(=O)C1CCCCC1C(=O)OCCCCCCC(C)C
ESI-	[M-H]-	Dinoseb	C10H12N2O5	12.34	149.61	239.067		InChIKey=OWZPCEFYPSAJFR-UHFFFAOYNA-N	CCC(C)C1=C(O)C(=CC(=C1)[N+]([O-])=O)[N+]([O-])=O
ESI+	[M+H]+	Dinotefuran	C7H14N4O3	6.27	141.96	203.114	206.84	InChIKey=YKBZOVFACRVRJN-UHFFFAOYNA-N	C\N=C(\NCC1CCOC1)N[N+]([O-])=O
ESI-	[M-H]-	Dinotefuran	C7H14N4O3	6.46	146.7	201.099		InChIKey=YKBZOVFACRVRJN-UHFFFAOYNA-N	C\N=C(\NCC1CCOC1)N[N+]([O-])=O
ESI-	[M-H]-	Dinoterb	C10H12N2O5	12.52	149.2	239.067		InChIKey=IIPZYDQGBIWLBU-UHFFFAOYSA-N	CC(C)(C)C1=CC(=CC(=C1O)N(=O)=O)N(=O)=O
ESI-	[M-H]-	Dioctylsulfosuccinate	C20H38O7S	17.14	208.23	421.226		InChIKey=HNSDLXPSAYFUHK-UHFFFAOYNA-N	CCCCC(CC)COC(=O)CC(C(=O)OCC(CC)CCCC)S(O)(=O)=O
ESI+	[M+H]+	Dioctylsulfosuccinate	C20H38O7S	17.1	222.09	423.241		InChIKey=HNSDLXPSAYFUHK-UHFFFAOYNA-N	CCCCC(CC)COC(=O)CC(C(=O)OCC(CC)CCCC)S(O)(=O)=O
ESI+	[M+H]+	Diphenhydramine	C17H21NO	11.61	162.95	256.17	228.10, 233.04	InChIKey=ZZVUWRFHKOJYTH-UHFFFAOYSA-N	CN(C)CCOC(C1=CC=CC=C1)C1=CC=CC=C1
ESI+	[M+H]+	Diphenylphosphate	C12H11O4P	17.62	155.07	251.047	192.55	InChIKey=ASMQGLCHMVWBQR-UHFFFAOYSA-N	OP(=O)(OC1=CC=CC=C1)OC1=CC=CC=C1
ESI-	[M-H]-	Diphenylphosphate	C12H11O4P	10.84	152.14	249.032		InChIKey=ASMQGLCHMVWBQR-UHFFFAOYSA-N	OP(=O)(OC1=CC=CC=C1)OC1=CC=CC=C1
ESI+	[M+H]+	Disperse Orange 61	C17H15Br2N5O2	16.76	202.21	481.965		InChIKey=MWMJPPMTXZJLIK-UHFFFAOYSA-N	CCN(CCC#N)C1=CC=C(C=C1)N=NC1=C(Br)C=C(C=C1Br)[N+]([O-])=O
ESI+	[M+H]+	Diundecylphthalate	C30H50O4	20.79	241.8	475.378		InChIKey=QQVHEQUEHCEAKS-UHFFFAOYSA-N	CCCCCCCCCCCOC(=O)C1=CC=CC=C1C(=O)OCCCCCCCCCCC
ESI-	[M-H]-	DNOC	C7H6N2O5	8.16	131.77	197.02		InChIKey=ZXVONLUNISGICL-UHFFFAOYSA-N	CC1=CC(=CC(=C1O)[N+]([O-])=O)[N+]([O-])=O
ESI+	[M+H]+	Dodecane-12-lactam	C12H23NO	13.93	148.39	198.185		InChIKey=JHWNWJKBPDFINM-UHFFFAOYSA-N	O=C1CCCCCCCCCCCN1
ESI-	[M-H]-	Dodecanedioic acid	C12H22O4	8.22	153.38	229.144		InChIKey=TVIDDXQYHWJXFK-UHFFFAOYSA-N	OC(=O)CCCCCCCCCCC(O)=O
ESI+	[M+H]+	Dodecanedioic acid	C12H22O4	14.69	156.8	231.159		InChIKey=TVIDDXQYHWJXFK-UHFFFAOYSA-N	OC(=O)CCCCCCCCCCC(O)=O
ESI-	[M-H]-	Dodecyl sulfate	C12H26O4S	16.28	166.94	265.147		InChIKey=MOTZDAYCYVMXPC-UHFFFAOYSA-N	CCCCCCCCCCCCOS(O)(=O)=O
ESI-	[M-H]-	Dodecylbenzenesulfonic acid	C18H30O3S	17.28	185.13	325.184	194.91	InChIKey=WBIQQQGBSDOWNP-UHFFFAOYSA-N	CCCCCCCCCCCCC1=CC=CC=C1S(O)(=O)=O
ESI+	[M]+	Dodecyltrimethylammonium	C15H34N^1+	15.17	176.31	228.269		InChIKey=VICYBMUVWHJEFT-UHFFFAOYSA-N	CCCCCCCCCCCC[N+](C)(C)C
ESI+	[M+H]+	Dodemorph	C18H35NO	13.29	175.75	282.279		InChIKey=JMXKCYUTURMERF-UHFFFAOYNA-N	CC1CN(CC(C)O1)C1CCCCCCCCCCC1
ESI-	[M-H]-	Doxycycline	C22H24N2O8	10.2	197.93	443.146		InChIKey=JBIWCJUYHHGXTC-AKNGSSGZSA-N	C[C@@H]1[C@H]2[C@H](O)[C@H]3[C@H](N(C)C)C(O)=C(C(N)=O)C(=O)[C@@]3(O)C(O)=C2C(=O)C2=C1C=CC=C2O
ESI-	[M-H]-	Drometrizole	C13H11N3O	17.09	154.28	224.083		InChIKey=MCPKSFINULVDNX-UHFFFAOYSA-N	CC1=CC=C(O)C(=C1)N1N=C2C=CC=CC2=N1
ESI+	[M+H]+	Drometrizole	C13H11N3O	16.66	148.63	226.097		InChIKey=MCPKSFINULVDNX-UHFFFAOYSA-N	CC1=CC=C(O)C(=C1)N1N=C2C=CC=CC2=N1
ESI+	[M+H]+	Duloxetine	C18H19NOS	12.97	171.35	298.126	244.9	InChIKey=ZEUITGRIYCTCEM-UHFFFAOYNA-N	CNCCC(OC1=C2C=CC=CC2=CC=C1)C1=CC=CS1
ESI+	[M+H]+	Dydrogesterone	C21H28O2	15.05	177.44	313.216		InChIKey=JGMOKGBVKVMRFX-JNLMXTABSA-N	[H][C@@]12CC[C@H](C(C)=O)[C@@]1(C)CC[C@]1([H])[C@@]2([H])C=CC2=CC(=O)CC[C@@]12C
ESI+	[M+H]+	EDDP	C20H23N	11.46	166.21	278.19		InChIKey=AJRJPORIQGYFMT-PVOVUMCXNA-N	C\C=C1/N(C)C(C)CC1(C1=CC=CC=C1)C1=CC=CC=C1
ESI+	[M+H]+	Efavirenz	C14H9ClF3NO2	15.41	168.93	316.035	180.32	InChIKey=XPOQHMRABVBWPR-UHFFFAOYNA-N	FC(F)(F)C1(OC(=O)NC2=C1C=C(Cl)C=C2)C#CC1CC1
ESI-	[M-H]-	Efavirenz	C14H9ClF3NO2	15.83	167.59	314.02		InChIKey=XPOQHMRABVBWPR-UHFFFAOYNA-N	FC(F)(F)C1(OC(=O)NC2=C1C=C(Cl)C=C2)C#CC1CC1
ESI-	[M-H]-	Emamectin B1a	C49H75NO13	18.91	296.31	884.514		InChIKey=CXEGAUYXQAKHKJ-NSBHKLITSA-N	CC[C@H](C)[C@H]1O[C@@]2(C[C@@H]3C[C@@H](C\C=C(C)\[C@@H](O[C@H]4C[C@H](OC)[C@@H](O[C@H]5C[C@H](OC)[C@@H](NC)[C@H](C)O5)[C@H](C)O4)[C@@H](C)\C=C\C=C4/CO[C@@H]5[C@H](O)C(C)=C[C@@H](C(=O)O3)[C@]45O)O2)C=C[C@@H]1C
ESI+	[M+H]+	Emamectin B1a	C49H75NO13	17.03	283.49	886.531		InChIKey=CXEGAUYXQAKHKJ-NSBHKLITSA-N	CC[C@H](C)[C@H]1O[C@@]2(C[C@@H]3C[C@@H](C\C=C(C)\[C@@H](O[C@H]4C[C@H](OC)[C@@H](O[C@H]5C[C@H](OC)[C@@H](NC)[C@H](C)O5)[C@H](C)O4)[C@@H](C)\C=C\C=C4/CO[C@@H]5[C@H](O)C(C)=C[C@@H](C(=O)O3)[C@]45O)O2)C=C[C@@H]1C
ESI+	[M+H]+	Emtricitabine	C8H10FN3O3S	5.75	146.78	248.05	192.07, 217.29	InChIKey=XQSPYNMVSIKCOC-NTSWFWBYSA-N	NC1=NC(=O)N(C=C1F)[C@@H]1CS[C@H](CO)O1
ESI-	[M-H]-	Enalapril	C20H28N2O5	12.17	193.85	375.193		InChIKey=GBXSMTUPTTWBMN-XIRDDKMYSA-N	CCOC(=O)[C@H](CCC1=CC=CC=C1)N[C@@H](C)C(=O)N1CCC[C@H]1C(O)=O
ESI+	[M+H]+	Enalapril	C20H28N2O5	11.61	187.31	377.207		InChIKey=GBXSMTUPTTWBMN-XIRDDKMYSA-N	CCOC(=O)[C@H](CCC1=CC=CC=C1)N[C@@H](C)C(=O)N1CCC[C@H]1C(O)=O
ESI-	[M-H]-	Enoxolone	C30H46O4	16.59	224.72	469.332		InChIKey=MPDGHEJMBKOTSU-YKLVYJNSSA-N	CC1(C)[C@@H](O)CC[C@@]2(C)[C@H]1CC[C@]1(C)[C@@H]2C(=O)C=C2[C@@H]3C[C@](C)(CC[C@]3(C)CC[C@@]12C)C(O)=O
ESI+	[M+H]+	Enoxolone	C30H46O4	17.53	216.71	471.347		InChIKey=MPDGHEJMBKOTSU-YKLVYJNSSA-N	CC1(C)[C@@H](O)CC[C@@]2(C)[C@H]1CC[C@]1(C)[C@@H]2C(=O)C=C2[C@@H]3C[C@](C)(CC[C@]3(C)CC[C@@]12C)C(O)=O
ESI+	[M+H]+	Enrofloxacin	C19H22FN3O3	8.4	186.48	360.172	197.66	InChIKey=SPFYMRJSYKOXGV-UHFFFAOYSA-N	CCN1CCN(CC1)C1=C(F)C=C2C(=O)C(=CN(C3CC3)C2=C1)C(O)=O
ESI+	[M+H]+	Epoxiconazole	C17H13ClFN3O	14.87	176.09	330.08		InChIKey=ZMYFCFLJBGAQRS-UHFFFAOYNA-N	FC1=CC=C(C=C1)C1(CN2C=NC=N2)OC1C1=C(Cl)C=CC=C1
ESI-	[M-H]-	Eprosartan	C23H24N2O4S	10.04	198.36	423.138		InChIKey=OROAFUQRIXKEMV-LDADJPATSA-N	CCCCC1=NC=C(\C=C(/CC2=CC=CS2)C(O)=O)N1CC1=CC=C(C=C1)C(O)=O
ESI+	[M+H]+	Eprosartan	C23H24N2O4S	11.15	206.28	425.153		InChIKey=OROAFUQRIXKEMV-LDADJPATSA-N	CCCCC1=NC=C(\C=C(/CC2=CC=CS2)C(O)=O)N1CC1=CC=C(C=C1)C(O)=O
ESI-	[M-H]-	Eprosartan acid	C16H18N2O4	7.27	178.16	301.119		InChIKey=VMQWKSFYHZLXIB-UHFFFAOYSA-N	CCCCC1=NC=C(N1CC1=CC=C(C=C1)C(O)=O)C(O)=O
ESI+	[M+H]+	Erucamide	C22H43NO	19.6	200.01	338.342		InChIKey=UAUDZVJPLUQNMU-KTKRTIGZSA-N	CCCCCCCC\C=C/CCCCCCCCCCCC(N)=O
ESI+	[M+H]+	Erythromycin	C37H67NO13	12.99	259.69	734.468		InChIKey=ULGZDMOVFRHVEP-BCQGSPHWSA-N	CC[C@H]1OC(=O)[C@H](C)[C@@H](O[C@H]2C[C@@](C)(OC)[C@@H](O)[C@H](C)O2)[C@H](C)[C@@H](O[C@@H]2O[C@H](C)C[C@@H]([C@H]2O)N(C)C)[C@](C)(O)C[C@@H](C)C(=O)[C@H](C)[C@@H](O)[C@]1(C)O
ESI-	[M-H]-	Esculetin	C9H6O4	6.07	127.05	177.019		InChIKey=ILEDWLMCKZNDJK-UHFFFAOYSA-N	OC1=C(O)C=C2C=CC(=O)OC2=C1
ESI+	[M+H]+	Esculetin	C9H6O4	7.28	131.68	179.034		InChIKey=ILEDWLMCKZNDJK-UHFFFAOYSA-N	OC1=C(O)C=C2C=CC(=O)OC2=C1
ESI-	[M-H]-	Estriol	C18H24O3	11.4	176.65	287.165		InChIKey=PROQIPRRNZUXQM-ZXXIGWHRSA-N	C[C@]12CC[C@H]3[C@@H](CCC4=C3C=CC(O)=C4)[C@@H]1C[C@@H](O)[C@@H]2O
ESI+	[M+H]+	Ethion	C9H22O4P2S4	16.88	176.99	384.995		InChIKey=RIZMRRKBZQXFOY-UHFFFAOYSA-N	CCOP(=S)(OCC)SCSP(=S)(OCC)OCC
ESI+	[M+H]+	Ethofumesate	C13H18O5S	13.85	166.62	287.095		InChIKey=IRCMYGHHKLLGHV-UHFFFAOYNA-N	CCOC1OC2=CC=C(OS(C)(=O)=O)C=C2C1(C)C
ESI+	[M+H]+	Ethyl 4-(dimethylamino)benzoate	C11H15NO2	14.18	148.66	194.118	218.03, 231.50	InChIKey=FZUGPQWGEGAKET-UHFFFAOYSA-N	CCOC(=O)C1=CC=C(C=C1)N(C)C
ESI-	[M-H]-	Ethylparaben	C9H10O3	11.33	133.39	165.056		InChIKey=NUVBSKCKDOMJSU-UHFFFAOYSA-N	CCOC(=O)C1=CC=C(O)C=C1
ESI+	[M+H]+	Etoposide	C29H32O13	11.64	250.37	589.192		InChIKey=VJJPUSNTGOMMGY-UHFFFAOYNA-N	COC1=CC(=CC(OC)=C1O)C1C2C(COC2=O)C(OC2OC3COC(C)OC3C(O)C2O)C2=CC3=C(OCO3)C=C12
ESI-	[M-H]-	Etoposide_1	C29H32O13	11.9	222.47	587.177	241.55	InChIKey=VJJPUSNTGOMMGY-UHFFFAOYNA-N	COC1=CC(=CC(OC)=C1O)C1C2C(COC2=O)C(OC2OC3COC(C)OC3C(O)C2O)C2=CC3=C(OCO3)C=C12
ESI-	[M-H]-	Etoposide_2	C29H32O13	11.69	241.7	587.176		InChIKey=VJJPUSNTGOMMGY-UHFFFAOYNA-N	COC1=CC(=CC(OC)=C1O)C1C2C(COC2=O)C(OC2OC3COC(C)OC3C(O)C2O)C2=CC3=C(OCO3)C=C12
ESI+	[M+H]+	Exemestane	C20H24O2	13.95	173.31	297.185		InChIKey=BFYIZQONLCFLEV-OYMCZBBHSA-N	[H][C@@]12CCC(=O)[C@@]1(C)CC[C@@]1([H])[C@@]2([H])CC(=C)C2=CC(=O)C=C[C@]12C
ESI+	[M+H]+	Fenamidone	C17H17N3OS	14.08	173.13	312.116		InChIKey=LMVPQMGRYSRMIW-KRWDZBQOSA-N	CSC1=N[C@](C)(C(=O)N1NC1=CC=CC=C1)C1=CC=CC=C1
ESI-	[M-H]-	Fenhexamid	C14H17Cl2NO2	14.56	172.09	300.056		InChIKey=VDLGAVXLJYLFDH-UHFFFAOYSA-N	CC1(CCCCC1)C(=O)NC1=CC=C(O)C(Cl)=C1Cl
ESI+	[M+H]+	Fenhexamid	C14H17Cl2NO2	14.8	166.46	302.071		InChIKey=VDLGAVXLJYLFDH-UHFFFAOYSA-N	CC1(CCCCC1)C(=O)NC1=CC=C(O)C(Cl)=C1Cl
ESI-	[M-H]-	Fenoxaprop-P	C16H12ClNO5	13.91	189.16	332.033		InChIKey=MPPOHAUSNPTFAJ-UHFFFAOYNA-N	CC(OC1=CC=C(OC2=NC3=CC=C(Cl)C=C3O2)C=C1)C(O)=O
ESI+	[M+H]+	Fenoxaprop-P	C16H12ClNO5	15.34	181.01	334.048		InChIKey=MPPOHAUSNPTFAJ-UHFFFAOYNA-N	CC(OC1=CC=C(OC2=NC3=CC=C(Cl)C=C3O2)C=C1)C(O)=O
ESI+	[M+H]+	Fenoxycarb	C17H19NO4	15.22	180.55	302.139		InChIKey=HJUFTIJOISQSKQ-UHFFFAOYSA-N	CCOC(=O)NCCOC1=CC=C(OC2=CC=CC=C2)C=C1
ESI+	[M+H]+	Fenpropidin	C19H31N	13.59	166.93	274.253		InChIKey=MGNFYQILYYYUBS-UHFFFAOYNA-N	CC(CN1CCCCC1)CC1=CC=C(C=C1)C(C)(C)C
ESI+	[M+H]+	Fenpropimorph	C20H33NO	13.82	174.32	304.264		InChIKey=RYAUSSKQMZRMAI-ALOPSCKCSA-N	CC(CN1C[C@H](C)O[C@H](C)C1)CC1=CC=C(C=C1)C(C)(C)C
ESI-	[M-H]-	Fenpropimorph acid	C20H31NO3	14.27	188.8	332.223		InChIKey=OZMMLYFAEKBWEE-UHFFFAOYNA-N	CC(CN1CC(C)OC(C)C1)CC1=CC=C(C=C1)C(C)(C)C(O)=O
ESI+	[M+H]+	Fenpropimorph acid	C20H31NO3	10.79	177.46	334.238		InChIKey=OZMMLYFAEKBWEE-UHFFFAOYNA-N	CC(CN1CC(C)OC(C)C1)CC1=CC=C(C=C1)C(C)(C)C(O)=O
ESI+	[M+H]+	Fenpyroximate	C24H27N3O4	17.49	203.95	422.207	216.49, 285.09	InChIKey=YYJNOYZRYGDPNH-MFKUBSTISA-N	CN1N=C(C)C(\C=N\OCC2=CC=C(C=C2)C(=O)OC(C)(C)C)=C1OC1=CC=CC=C1
ESI+	[M+H]+	Fenthion	C10H15O3PS2	14.1	160.76	279.027		InChIKey=PNVJTZOFSHSLTO-UHFFFAOYSA-N	COP(=S)(OC)OC1=CC=C(SC)C(C)=C1
ESI+	[M+H]+	Fenuron	C9H12N2O	8.82	132.76	165.102		InChIKey=XXOYNJXVWVNOOJ-UHFFFAOYSA-N	CN(C)C(=O)NC1=CC=CC=C1
ESI-	[M-H]-	Fexofenadine	C32H39NO4	14.24	224.37	500.28		InChIKey=RWTNPBWLLIMQHL-UHFFFAOYNA-N	CC(C)(C(O)=O)C1=CC=C(C=C1)C(O)CCCN1CCC(CC1)C(O)(C1=CC=CC=C1)C1=CC=CC=C1
ESI+	[M+H]+	Fexofenadine	C32H39NO4	12.85	223.95	502.295		InChIKey=RWTNPBWLLIMQHL-UHFFFAOYNA-N	CC(C)(C(O)=O)C1=CC=C(C=C1)C(O)CCCN1CCC(CC1)C(O)(C1=CC=CC=C1)C1=CC=CC=C1
ESI-	[M-H]-	Finasteride	C23H36N2O2	14.97	198.56	371.27		InChIKey=DBEPLOCGEIEOCV-WSBQPABSSA-N	CC(C)(C)NC(=O)[C@H]1CC[C@H]2[C@@H]3CC[C@H]4NC(=O)C=C[C@]4(C)[C@H]3CC[C@]12C
ESI+	[M+H]+	Finasteride	C23H36N2O2	14.58	203.71	373.285		InChIKey=DBEPLOCGEIEOCV-WSBQPABSSA-N	CC(C)(C)NC(=O)[C@H]1CC[C@H]2[C@@H]3CC[C@H]4NC(=O)C=C[C@]4(C)[C@H]3CC[C@]12C
ESI-	[M-H]-	Fipronil	C12H4Cl2F6N4OS	15.63	177.2	434.931		InChIKey=ZOCSXAVNDGMNBV-UHFFFAOYNA-N	NC1=C(C(=NN1C1=C(Cl)C=C(C=C1Cl)C(F)(F)F)C#N)S(=O)C(F)(F)F
ESI-	[M-H]-	Fipronil desulfinyl	C12H4Cl2F6N4	15.41	168.16	386.964		InChIKey=JWKXVHLIRTVXLD-UHFFFAOYSA-N	NC1=C(C(=NN1C1=C(Cl)C=C(C=C1Cl)C(F)(F)F)C#N)C(F)(F)F
ESI-	[M-H]-	Fipronil sulfide	C12H4Cl2F6N4S	15.8	173.94	418.936		InChIKey=FQXWEKADCSXYOC-UHFFFAOYSA-N	NC1=C(SC(F)(F)F)C(=NN1C1=C(Cl)C=C(C=C1Cl)C(F)(F)F)C#N
ESI-	[M-H]-	Fipronil sulfone	C12H4Cl2F6N4O2S	16.06	178.27	450.926		InChIKey=LGHZJDKSVUTELU-UHFFFAOYSA-N	NC1=C(C(=NN1C1=C(Cl)C=C(C=C1Cl)C(F)(F)F)C#N)S(=O)(=O)C(F)(F)F
ESI+	[M+H]+	Flonicamid	C9H6F3N3O	7.31	149.83	230.054		InChIKey=RLQJEEJISHYWON-UHFFFAOYSA-N	FC(F)(F)C1=CC=NC=C1C(=O)NCC#N
ESI-	[M-H]-	Flubendiamide	C23H22F7IN2O4S	15.81	222.96	681.015		InChIKey=ZGNITFSDLCMLGI-UHFFFAOYSA-N	CC1=CC(=CC=C1NC(=O)C1=CC=CC(I)=C1C(=O)NC(C)(C)CS(C)(=O)=O)C(F)(C(F)(F)F)C(F)(F)F
ESI-	[M-H]-	Fluconazole	C13H12F2N6O	9.54	158.78	305.096		InChIKey=RFHAOTPXVQNOHP-UHFFFAOYSA-N	OC(CN1C=NC=N1)(CN1C=NC=N1)C1=C(F)C=C(F)C=C1
ESI+	[M+H]+	Fluconazole	C13H12F2N6O	9.38	166.92	307.111		InChIKey=RFHAOTPXVQNOHP-UHFFFAOYSA-N	OC(CN1C=NC=N1)(CN1C=NC=N1)C1=C(F)C=C(F)C=C1
ESI-	[M-H]-	Fludioxonil	C12H6F2N2O2	14.4	145.03	247.032		InChIKey=MUJOIMFVNIBMKC-UHFFFAOYSA-N	FC1(F)OC2=C(O1)C(=CC=C2)C1=CNC=C1C#N
ESI-	[M-H]-	Fludrocortisone-21-acetate	C23H31FO6	13.57	197.85	421.203		InChIKey=SYWHXTATXSMDSB-GSLJADNHSA-N	CC(=O)OCC(=O)[C@@]1(O)CC[C@H]2[C@@H]3CCC4=CC(=O)CC[C@]4(C)[C@@]3(F)[C@@H](O)C[C@]12C
ESI+	[M+H]+	Flufenacet	C14H13F4N3O2S	14.86	178.11	364.074		InChIKey=IANUJLZYFUDJIH-UHFFFAOYSA-N	CC(C)N(C(=O)COC1=NN=C(S1)C(F)(F)F)C1=CC=C(F)C=C1
ESI-	[M-H]-	Flufenacet ethanesulfonic acid	C11H14FNO4S	9.95	158.38	274.055	232.86	InChIKey=WXQQJPLOALOWFL-UHFFFAOYSA-N	CC(C)N(C(=O)COS(O)(=O)=O)C1=CC=C(F)C=C1
ESI-	[M-H]-	Flufenamic acid	C14H10F3NO2	13.99	159.1	280.06		InChIKey=LPEPZBJOKDYZAD-UHFFFAOYSA-N	OC(=O)C1=C(NC2=CC(=CC=C2)C(F)(F)F)C=CC=C1
ESI+	[M+H]+	Flufenoxuron	C21H11ClF6N2O3	17.35	204.54	489.043	214.33	InChIKey=RYLHNOVXKPXDIP-UHFFFAOYSA-N	FC1=CC(OC2=CC=C(C=C2Cl)C(F)(F)F)=CC=C1NC(=O)NC(=O)C1=C(F)C=CC=C1F
ESI-	[M-H]-	Flufenoxuron	C21H11ClF6N2O3	17.84	215.68	487.029		InChIKey=RYLHNOVXKPXDIP-UHFFFAOYSA-N	FC1=CC(OC2=CC=C(C=C2Cl)C(F)(F)F)=CC=C1NC(=O)NC(=O)C1=C(F)C=CC=C1F
ESI-	[M-H]-	Flumequine	C14H12FNO3	9.17	166.14	260.073		InChIKey=DPSPPJIUMHPXMA-UHFFFAOYNA-N	CC1CCC2=C3N1C=C(C(O)=O)C(=O)C3=CC(F)=C2
ESI+	[M+H]+	Flumequine	C14H12FNO3	11.74	152.91	262.087		InChIKey=DPSPPJIUMHPXMA-UHFFFAOYNA-N	CC1CCC2=C3N1C=C(C(O)=O)C(=O)C3=CC(F)=C2
ESI+	[M+H]+	Flumioxazin	C19H15FN2O4	13.48	188.98	355.109		InChIKey=FOUWCSDKDDHKQP-UHFFFAOYSA-N	FC1=CC2=C(C=C1N1C(=O)C3=C(CCCC3)C1=O)N(CC#C)C(=O)CO2
ESI-	[M-H]-	Fluocinolone acetonide	C24H30F2O6	13.66	198.83	451.195		InChIKey=FEBLZLNTKCEFIT-VSXGLTOVSA-N	CC1(C)O[C@@H]2C[C@H]3[C@@H]4C[C@H](F)C5=CC(=O)C=C[C@]5(C)[C@@]4(F)[C@@H](O)C[C@]3(C)[C@@]2(O1)C(=O)CO
ESI+	[M+H]+	Fluocinolone acetonide	C26H32F2O7	14.59	211.34	495.219		InChIKey=FEBLZLNTKCEFIT-VSXGLTOVSA-N	CC1(C)O[C@@H]2C[C@H]3[C@@H]4C[C@H](F)C5=CC(=O)C=C[C@]5(C)[C@@]4(F)[C@@H](O)C[C@]3(C)[C@@]2(O1)C(=O)CO
ESI+	[M+H]+	Fluopicolide	C14H8Cl3F3N2O	14.4	176.08	382.973		InChIKey=GBOYJIHYACSLGN-UHFFFAOYSA-N	FC(F)(F)C1=CC(Cl)=C(CNC(=O)C2=C(Cl)C=CC=C2Cl)N=C1
ESI-	[M-H]-	Fluopyram	C16H11ClF6N2O	15.18	179.2	395.039		InChIKey=KVDJTXBXMWJJEF-UHFFFAOYSA-N	FC(F)(F)C1=CC(Cl)=C(CCNC(=O)C2=CC=CC=C2C(F)(F)F)N=C1
ESI+	[M+H]+	Fluopyram	C16H11ClF6N2O	14.73	177.5	397.054		InChIKey=KVDJTXBXMWJJEF-UHFFFAOYSA-N	FC(F)(F)C1=CC(Cl)=C(CCNC(=O)C2=CC=CC=C2C(F)(F)F)N=C1
ESI-	[M-H]-	Fluorene-9-bisphenol	C25H18O2	15.31	194.22	349.123		InChIKey=YWFPGFJLYRKYJZ-UHFFFAOYSA-N	OC1=CC=C(C=C1)C1(C2=CC=CC=C2C2=CC=CC=C12)C1=CC=C(O)C=C1
ESI+	[M+H]+	Fluoxastrobin	C21H16ClFN4O5	14.76	205.37	459.087		InChIKey=UFEODZBUAFNAEU-NLRVBDNBSA-N	CO\N=C(\C1=NOCCO1)C1=C(OC2=C(F)C(OC3=C(Cl)C=CC=C3)=NC=N2)C=CC=C1
ESI+	[M+H]+	Fluoxetine	C17H18F3NO	13.45	177.66	310.141		InChIKey=RTHCYVBBDHJXIQ-UHFFFAOYNA-N	CNCCC(OC1=CC=C(C=C1)C(F)(F)F)C1=CC=CC=C1
ESI+	[M+H]+	Flupentixol_1	C23H25F3N2OS	14.9	200.91	435.171		InChIKey=NJMYODHXAKYRHW-DVZOWYKESA-N	OCCN1CCN(CC\C=C2\C3=CC=CC=C3SC3=CC=C(C=C23)C(F)(F)F)CC1
ESI-	[M-H]-	Flupyradifurone	C12H11ClF2N2O2	9.46	163.3	287.04	217.19	InChIKey=QOIYTRGFOFZNKF-UHFFFAOYSA-N	FC(F)CN(CC1=CN=C(Cl)C=C1)C1=CC(=O)OC1
ESI+	[M+H]+	Flupyradifurone	C12H11ClF2N2O2	9.35	164.36	289.055		InChIKey=QOIYTRGFOFZNKF-UHFFFAOYSA-N	FC(F)CN(CC1=CN=C(Cl)C=C1)C1=CC(=O)OC1
ESI-	[M-H]-	Fluroxypyr	C7H5Cl2FN2O3	7.61	139.78	252.959		InChIKey=MEFQWPUMEMWTJP-UHFFFAOYSA-N	NC1=C(Cl)C(OCC(O)=O)=NC(F)=C1Cl
ESI-	[M-H]-	Flurtamone	C18H14F3NO2	14.23	175.08	332.09		InChIKey=NYRMIJKDBAQCHC-UHFFFAOYNA-N	CNC1=C(C(=O)C(O1)C1=CC=CC=C1)C1=CC=CC(=C1)C(F)(F)F
ESI+	[M+H]+	Flurtamone	C18H14F3NO2	13.89	179.28	334.105		InChIKey=NYRMIJKDBAQCHC-UHFFFAOYNA-N	CNC1=C(C(=O)C(O1)C1=CC=CC=C1)C1=CC=CC(=C1)C(F)(F)F
ESI+	[M+H]+	Flusilazole	C16H15F2N3Si	15.19	176.25	316.108		InChIKey=FQKUGOMFVDPBIZ-UHFFFAOYSA-N	C[Si](CN1C=NC=N1)(C1=CC=C(F)C=C1)C1=CC=C(F)C=C1
ESI-	[M-H]-	Fluticasone propionate	C25H31F3O5S	15.65	209.59	499.177		InChIKey=WMWTYOKRWGGJOA-CENSZEJFSA-N	CCC(=O)O[C@@]1([C@H](C)C[C@H]2[C@@H]3C[C@H](F)C4=CC(=O)C=C[C@]4(C)[C@@]3(F)[C@@H](O)C[C@]12C)C(=O)SCF
ESI+	[M+H]+	Fluticasone propionate	C25H31F3O5S	15.22	212.76	501.192		InChIKey=WMWTYOKRWGGJOA-CENSZEJFSA-N	CCC(=O)O[C@@]1([C@H](C)C[C@H]2[C@@H]3C[C@H](F)C4=CC(=O)C=C[C@]4(C)[C@@]3(F)[C@@H](O)C[C@]12C)C(=O)SCF
ESI-	[M-H]-	Flutolanil	C17H16F3NO2	14.65	176.16	322.106		InChIKey=PTCGDEVVHUXTMP-UHFFFAOYSA-N	CC(C)OC1=CC=CC(NC(=O)C2=CC=CC=C2C(F)(F)F)=C1
ESI+	[M+H]+	Flutolanil	C17H16F3NO2	14.29	173.43	324.121		InChIKey=PTCGDEVVHUXTMP-UHFFFAOYSA-N	CC(C)OC1=CC=CC(NC(=O)C2=CC=CC=C2C(F)(F)F)=C1
ESI+	[M+H]+	Flutriafol	C16H13F2N3O	12.87	167.74	302.11		InChIKey=JWUCHKBSVLQQCO-UHFFFAOYNA-N	OC(CN1C=NC=N1)(C1=CC=C(F)C=C1)C1=CC=CC=C1F
ESI+	[M+H]+	Fluvoxamine	C15H21F3N2O2	13.32	178.07	319.163	240.83, 242.51, 271.45	InChIKey=CJOFXWAVKWHTFT-UHFFFAOYSA-N	COCCCCC(=NOCCN)C1=CC=C(C=C1)C(F)(F)F
ESI-	[M-H]-	Fluxapyroxad	C18H12F5N3O	14.71	180.37	380.083		InChIKey=SXSGXWCSHSVPGB-UHFFFAOYSA-N	CN1C=C(C(=O)NC2=CC=CC=C2C2=CC(F)=C(F)C(F)=C2)C(=N1)C(F)F
ESI+	[M+H]+	Fluxapyroxad	C18H12F5N3O	14.43	178.14	382.097		InChIKey=SXSGXWCSHSVPGB-UHFFFAOYSA-N	CN1C=C(C(=O)NC2=CC=CC=C2C2=CC(F)=C(F)C(F)=C2)C(=N1)C(F)F
ESI-	[M-H]-	Foramsulfuron	C17H20N6O7S	8.83	203.92	451.104		InChIKey=HICJAEZEEBOKGV-UHFFFAOYSA-N	COC1=CC(OC)=NC(NC(=O)NS(=O)(=O)C2=C(NC=O)C=CC=C2C(=O)N(C)C)=N1
ESI+	[M+H]+	Foramsulfuron	C17H20N6O7S	12.1	201.45	453.119		InChIKey=HICJAEZEEBOKGV-UHFFFAOYSA-N	COC1=CC(OC)=NC(NC(=O)NS(=O)(=O)C2=C(NC=O)C=CC=C2C(=O)N(C)C)=N1
ESI-	[M-H]-	Formononetin	C16H12O4	12.24	163.97	267.066		InChIKey=HKQYGTCOTHHOMP-UHFFFAOYSA-N	COC1=CC=C(C=C1)C1=COC2=C(C=CC(O)=C2)C1=O
ESI+	[M+H]+	Formononetin	C16H12O4	13.15	158.9	269.081		InChIKey=HKQYGTCOTHHOMP-UHFFFAOYSA-N	COC1=CC=C(C=C1)C1=COC2=C(C=CC(O)=C2)C1=O
ESI+	[M+H]+	Fraxetin	C10H8O5	8.29	138.67	209.044		InChIKey=HAVWRBANWNTOJX-UHFFFAOYSA-N	COC1=C(O)C(O)=C2OC(=O)C=CC2=C1
ESI-	[M-H]-	Fraxidin	C11H10O5	8.57	145.19	221.046		InChIKey=QNFBKOHHLAWWTC-UHFFFAOYSA-N	COC1=C(OC)C(O)=C2OC(=O)C=CC2=C1
ESI+	[M+H]+	Fraxidin	C11H10O5	9.58	143.3	223.06		InChIKey=QNFBKOHHLAWWTC-UHFFFAOYSA-N	COC1=C(OC)C(O)=C2OC(=O)C=CC2=C1
ESI-	[M-H]-	Furosemide	C12H11ClN2O5S	9.47	172.55	329.001		InChIKey=ZZUFCTLCJUWOSV-UHFFFAOYSA-N	NS(=O)(=O)C1=CC(C(O)=O)=C(NCC2=CC=CO2)C=C1Cl
ESI+	[M+H]+	Furosemide	C12H11ClN2O5S	14.28	161.99	331.015		InChIKey=ZZUFCTLCJUWOSV-UHFFFAOYSA-N	NS(=O)(=O)C1=CC(C(O)=O)=C(NCC2=CC=CO2)C=C1Cl
ESI+	[M+H]+	Gabapentin	C9H17NO2	7.2	139.22	172.133	203.07	InChIKey=UGJMXCAKCUNAIE-UHFFFAOYSA-N	NCC1(CC(O)=O)CCCCC1
ESI+	[M+H]+	Gabapentin-Lactam	C9H15NO	11.15	135.35	154.123		InChIKey=JAWPQJDOQPSNIQ-UHFFFAOYSA-N	O=C1CC2(CN1)CCCCC2
ESI+	[M+H]+	Galantamine	C17H21NO3	5.92	169.25	288.159		InChIKey=ASUTZQLVASHGKV-JDFRZJQESA-N	COC1=C2O[C@H]3C[C@@H](O)C=C[C@]33CCN(C)CC(C=C1)=C23
ESI-	[M-H]-	Genistein	C15H10O5	10.25	159.59	269.046		InChIKey=TZBJGXHYKVUXJN-UHFFFAOYSA-N	OC1=CC=C(C=C1)C1=COC2=CC(O)=CC(O)=C2C1=O
ESI+	[M+H]+	Genistein	C15H10O5	11.88	160.2	271.06		InChIKey=TZBJGXHYKVUXJN-UHFFFAOYSA-N	OC1=CC=C(C=C1)C1=COC2=CC(O)=CC(O)=C2C1=O
ESI+	[M+H]+	Gestoden	C21H26O2	13.98	181.55	311.201		InChIKey=SIGSPDASOTUPFS-XUDSTZEESA-N	[H][C@@]12C=C[C@@](O)(C#C)[C@@]1(CC)CC[C@]1([H])[C@@]3([H])CCC(=O)C=C3CC[C@@]21[H]
ESI-	[M-H]-	Glibenclamide	C23H28ClN3O5S	13.96	214.7	492.136		InChIKey=ZNNLBTZKUZBEKO-UHFFFAOYSA-N	COC1=C(C=C(Cl)C=C1)C(=O)NCCC1=CC=C(C=C1)S(=O)(=O)NC(=O)NC1CCCCC1
ESI+	[M+H]+	Glibenclamide	C23H28ClN3O5S	14.85	208.58	494.151		InChIKey=ZNNLBTZKUZBEKO-UHFFFAOYSA-N	COC1=C(C=C(Cl)C=C1)C(=O)NCCC1=CC=C(C=C1)S(=O)(=O)NC(=O)NC1CCCCC1
ESI-	[M-H]-	Glimepiride	C24H34N4O5S	14.32	215.02	489.217		InChIKey=WIGIZIANZCJQQY-UHFFFAOYSA-N	CCC1=C(C)CN(C(=O)NCCC2=CC=C(C=C2)S(=O)(=O)NC(=O)NC2CCC(C)CC2)C1=O
ESI+	[M+H]+	Glimepiride	C24H34N4O5S	15.34	216.66	491.232		InChIKey=WIGIZIANZCJQQY-UHFFFAOYSA-N	CCC1=C(C)CN(C(=O)NCCC2=CC=C(C=C2)S(=O)(=O)NC(=O)NC2CCC(C)CC2)C1=O
ESI-	[M-H]-	Glycyrrhizic acid	C42H62O16	11.75	282.7	821.395		InChiKey=LPLVUJXQOOQHMX-QWBHMCJMSA-N	C[C@]12CC[C@](C[C@H]1C3=CC(=O)[C@@H]4[C@]5(CC[C@@H](C([C@@H]5CC[C@]4([C@@]3(CC2)C)C)(C)C)O[C@@H]6[C@@H]([C@H]([C@@H]([C@H](O6)C(=O)O)O)O)O[C@H]7[C@@H]([C@H]([C@@H]([C@H](O7)C(=O)O)O)O)O)C)(C)C(=O)O
ESI+	[M+H]+	Guanfacine	C9H9Cl2N3O	9.65	152.13	246.019	210.93	InChIKey=INJOMKTZOLKMBF-UHFFFAOYSA-N	NC(N)=NC(=O)CC1=C(Cl)C=CC=C1Cl
ESI-	[M-H]-	Haloxyfop-P	C15H11ClF3NO4	14	190.86	360.026		InChIKey=GOCUAJYOYBLQRH-UHFFFAOYNA-N	CC(OC1=CC=C(OC2=NC=C(C=C2Cl)C(F)(F)F)C=C1)C(O)=O
ESI+	[M+H]+	Haloxyfop-P	C15H11ClF3NO4	15.49	181.48	362.04		InChIKey=GOCUAJYOYBLQRH-UHFFFAOYNA-N	CC(OC1=CC=C(OC2=NC=C(C=C2Cl)C(F)(F)F)C=C1)C(O)=O
ESI-	[M-H]-	Harman	C12H10N2	13.38	135.7	181.077		InChIKey=PSFDQSOCUJVVGF-UHFFFAOYSA-N	CC1=NC=CC2=C1NC1=C2C=CC=C1
ESI+	[M+H]+	Harman	C12H10N2	8.86	136.39	183.092		InChIKey=PSFDQSOCUJVVGF-UHFFFAOYSA-N	CC1=NC=CC2=C1NC1=C2C=CC=C1
ESI-	[M-H]-	Harmine	C13H12N2O	13.49	145.84	211.088		InChIKey=BXNJHAXVSOCGBA-UHFFFAOYSA-N	COC1=CC2=C(C=C1)C1=C(N2)C(C)=NC=C1
ESI+	[M+H]+	Harmine	C13H12N2O	9.71	145.04	213.102		InChIKey=BXNJHAXVSOCGBA-UHFFFAOYSA-N	COC1=CC2=C(C=C1)C1=C(N2)C(C)=NC=C1
ESI-	[M-H]-	Hexabromocyclododecane (two peaks)	C12H18Br6	18.88	178.05	640.637		InChIKey=DEIGXXQKDWULML-UHFFFAOYNA-N	BrC1CCC(Br)C(Br)CCC(Br)C(Br)CCC1Br
ESI+	[M]+	Hexadecylpyridinium	C21H38N^1+	17.5	197.5	304.3		InChIKey=NEUSVAOJNUQRTM-UHFFFAOYSA-N	CCCCCCCCCCCCCCCC[N+]1=CC=CC=C1
ESI+	[M]+	Hexadecyltrimethylammonium	C19H42N^1+	17.43	196.39	284.331		InChIKey=RLGQACBPNDBWTB-UHFFFAOYSA-N	CCCCCCCCCCCCCCCC[N+](C)(C)C
ESI-	[M-H]-	HFPO-DA	C6HF11O3	12.96	206.28	328.968	233.85, 237.08	InChIKey=CSEBNABAWMZWIF-UHFFFAOYNA-N	OC(=O)C(F)(OC(F)(F)C(F)(F)C(F)(F)F)C(F)(F)F
ESI-	[M-H]-	Hydrochlorothiazide	C7H8ClN3O4S2	4.93	152.66	295.957	171.97, 202.42	InChIKey=JZUFKLXOESDKRF-UHFFFAOYSA-N	NS(=O)(=O)C1=CC2=C(NCNS2(=O)=O)C=C1Cl
ESI-	[M-H]-	Hydrocortisonacetate	C23H32O6	13.71	198.1	403.213		InChIKey=ALEXXDVDDISNDU-FDLDLGJISA-N	[H][C@@]12CC[C@](O)(C(=O)COC(C)=O)[C@@]1(C)C[C@H](O)[C@@]1([H])[C@@]2([H])CCC2=CC(=O)CC[C@]12C
ESI+	[M+H]+	Hydrocortisone	C21H30O5	12.4	189.25	363.217		InChIKey=JYGXADMDTFJGBT-YTOKYWIMSA-N	[H][C@@]12CC[C@](O)(C(=O)CO)[C@@]1(C)C[C@H](O)[C@@]1([H])[C@@]2([H])CCC2=CC(=O)CC[C@]12C
ESI-	[M-H]-	Hyperin	C21H20O12	7.66	201.31	463.088		InChIKey=OVSQVDMCBVZWGM-DTGCRPNFSA-N	C1=CC(=C(C=C1C2=C(C(=O)C3=C(C=C(C=C3O2)O)O)O[C@H]4[C@@H]([C@H]([C@H]([C@H](O4)CO)O)O)O)O)O
ESI+	[M+H]+	Icaridin	C12H23NO3	13.62	152.87	230.175		InChIKey=QLHULAHOXSSASE-UHFFFAOYNA-N	CCC(C)OC(=O)N1CCCCC1CCO
ESI+	[M+H]+	Ifosfamide	C7H15Cl2N2O2P	10.16	148.36	261.032	215.58	InChIKey=HOMGKSMUEGBAAB-UHFFFAOYNA-N	ClCCNP1(=O)OCCCN1CCCl
ESI+	[M+H]+	Imazalil	C14H14Cl2N2O	12.7	167.87	297.056		InChIKey=PZBPKYOVPCNPJY-UHFFFAOYNA-N	ClC1=CC=C(C(CN2C=CN=C2)OCC=C)C(Cl)=C1
ESI+	[M+H]+	Imazapyr	C13H15N3O3	8.78	156.96	262.119		InChIKey=CLQMBPJKHLGMQK-UHFFFAOYNA-N	CC(C)C1(C)N=C(NC1=O)C1=NC=CC=C1C(O)=O
ESI+	[M+H]+	Imidacloprid	C9H10ClN5O2	8.67	155.98	256.06	202.88	InChIKey=YWTYJOPNNQFBPC-UHFFFAOYSA-N	[O-][N+](=O)\N=C1/NCCN1CC1=CN=C(Cl)C=C1
ESI-	[M-H]-	Imidacloprid	C9H10ClN5O2	8.7	157.08	254.045		InChIKey=YWTYJOPNNQFBPC-UHFFFAOYSA-N	[O-][N+](=O)\N=C1/NCCN1CC1=CN=C(Cl)C=C1
ESI+	[M+H]+	Imidacloprid-guanidine	C9H11ClN4	6.21	148.89	211.075		InChIKey=UEQZFAGVRGWPDK-UHFFFAOYSA-N	NC1=NCCN1CC1=CN=C(Cl)C=C1
ESI+	[M+H]+	Imidacloprid-urea	C9H10ClN3O	8.55	143.26	212.059		InChIKey=ADWTYURAFSWNSU-UHFFFAOYSA-N	ClC1=NC=C(CN2CCNC2=O)C=C1
ESI-	[M-H]-	Indole-3-acrylic acid	C11H9NO2	6.16	134.93	186.056		InChIKey=JUFCFYAQXLCTSV-UHFFFAOYSA-N	OC(=O)C(=C)C1=CNC2=CC=CC=C12
ESI-	[M-H]-	Indole-3-carboxyaldehyde	C9H7NO	9.34	122.39	144.046		InChIKey=OLNJUISKUQQNIM-UHFFFAOYSA-N	O=CC1=CNC2=CC=CC=C12
ESI+	[M+H]+	Indomethacin	C19H16ClNO4	15.31	182.58	358.084	192.3	InChIKey=CGIGDMFJXJATDK-UHFFFAOYSA-N	COC1=CC2=C(C=C1)N(C(=O)C1=CC=C(Cl)C=C1)C(C)=C2CC(O)=O
ESI-	[M-H]-	Indomethacin	C19H16ClNO4	13.76	188.5	356.07	235.29	InChIKey=CGIGDMFJXJATDK-UHFFFAOYSA-N	COC1=CC2=C(C=C1)N(C(=O)C1=CC=C(Cl)C=C1)C(C)=C2CC(O)=O
ESI+	[M+H]+	Indoxacarb	C22H17ClF3N3O7	16.24	206.73	528.078		InChIKey=VBCVPMMZEGZULK-NRFANRHFSA-N	COC(=O)N(C(=O)N1CO[C@]2(CC3=CC(Cl)=CC=C3C2=N1)C(=O)OC)C1=CC=C(OC(F)(F)F)C=C1
ESI+	[M+H]+	Iohexol	C19H26I3N3O9	5.4	226.32	821.888	236.06	InChIKey=NTHXOOBQLCIOLC-UHFFFAOYNA-N	CC(=O)N(CC(O)CO)C1=C(I)C(C(=O)NCC(O)CO)=C(I)C(C(=O)NCC(O)CO)=C1I
ESI-	[M-H]-	Iohexol	C19H26I3N3O9	5.47	220.12	819.871		InChIKey=NTHXOOBQLCIOLC-UHFFFAOYNA-N	CC(=O)N(CC(O)CO)C1=C(I)C(C(=O)NCC(O)CO)=C(I)C(C(=O)NCC(O)CO)=C1I
ESI+	[M+H]+	Iomeprol	C17H22I3N3O8	5.52	216.41	777.861	226.17	InChIKey=NJKDOADNQSYQEV-UHFFFAOYNA-N	CN(C(=O)CO)C1=C(I)C(C(=O)NCC(O)CO)=C(I)C(C(=O)NCC(O)CO)=C1I
ESI-	[M-H]-	Iomeprol	C17H22I3N3O8	5.58	210.1	775.846		InChIKey=NJKDOADNQSYQEV-UHFFFAOYNA-N	CN(C(=O)CO)C1=C(I)C(C(=O)NCC(O)CO)=C(I)C(C(=O)NCC(O)CO)=C1I
ESI-	[M-H]-	Iopamidol	C17H22I3N3O8	3.71	206.33	775.846	212.99	InChIKey=XQZXYNRDCRIARQ-LURJTMIESA-N	C[C@H](O)C(=O)NC1=C(I)C(C(=O)NC(CO)CO)=C(I)C(C(=O)NC(CO)CO)=C1I
ESI+	[M+H]+	Iopamidol	C17H22I3N3O8	5.52	216.64	777.861	226.18	InChIKey=XQZXYNRDCRIARQ-LURJTMIESA-N	C[C@H](O)C(=O)NC1=C(I)C(C(=O)NC(CO)CO)=C(I)C(C(=O)NC(CO)CO)=C1I
ESI+	[M+H]+	Iopromide	C18H24I3N3O8	6.66	215.51	791.877	221.87, 227.96	InChIKey=DGAIEPBNLOQYER-UHFFFAOYNA-N	COCC(=O)NC1=C(I)C(C(=O)NCC(O)CO)=C(I)C(C(=O)N(C)CC(O)CO)=C1I
ESI-	[M-H]-	Iopromide	C18H24I3N3O8	6.74	212.29	789.861		InChIKey=DGAIEPBNLOQYER-UHFFFAOYNA-N	COCC(=O)NC1=C(I)C(C(=O)NCC(O)CO)=C(I)C(C(=O)N(C)CC(O)CO)=C1I
ESI+	[M+H]+	Ipconazole	C18H24ClN3O	16.37	174.42	334.168		InChIKey=QTYCMDBMOLSEAM-UHFFFAOYNA-N	CC(C)C1CCC(CC2=CC=C(Cl)C=C2)C1(O)CN1C=NC=N1
ESI+	[M+H]+	Irgacure 369	C23H30N2O2	11.35	196.72	367.238		InChIKey=UHFFVFAKEGKNAQ-UHFFFAOYNA-N	CCC(CC1=CC=CC=C1)(N(C)C)C(=O)C1=CC=C(C=C1)N1CCOCC1
ESI+	[M+H]+	Irgarol	C11H19N5S	14.41	163.17	254.143		InChIKey=HDHLIWCXDDZUFH-UHFFFAOYSA-N	CSC1=NC(NC2CC2)=NC(NC(C)(C)C)=N1
ESI+	[M+H]+	Isobutyrophenone	C10H12O	17.05	128.32	149.096	147.35	InChIKey=BSMGLVDZZMBWQB-UHFFFAOYSA-N	CC(C)C(=O)C1=CC=CC=C1
ESI+	[M+H]+	Isophorone diamine	C10H22N2	1.84	141.08	171.186		InChIKey=RNLHGQLZWXBQNY-UHFFFAOYNA-N	CC1(C)CC(N)CC(C)(CN)C1
ESI+	[M+H]+	Isoproturon	C12H18N2O	12.96	151.88	207.149		InChIKey=PUIYMUZLKQOUOZ-UHFFFAOYSA-N	CC(C)C1=CC=C(NC(=O)N(C)C)C=C1
ESI-	[M-H]-	Isopyrazam	C20H23F2N3O	16.63	191.1	358.173		InChIKey=XTDZGXBTXBEZDN-UHFFFAOYNA-N	CC(C)C1C2CCC1C1=C2C=CC=C1NC(=O)C1=CN(C)N=C1C(F)F
ESI+	[M+H]+	Isopyrazam	C20H23F2N3O	16.17	185.35	360.188		InChIKey=XTDZGXBTXBEZDN-UHFFFAOYNA-N	CC(C)C1C2CCC1C1=C2C=CC=C1NC(=O)C1=CN(C)N=C1C(F)F
ESI-	[M-H]-	Isoxaben	C18H24N2O4	14.66	186.45	331.166		InChIKey=PMHURSZHKKJGBM-UHFFFAOYSA-N	CCC(C)(CC)C1=NOC(NC(=O)C2=C(OC)C=CC=C2OC)=C1
ESI+	[M+H]+	Isoxaben	C18H24N2O4	14.29	186.76	333.181		InChIKey=PMHURSZHKKJGBM-UHFFFAOYSA-N	CCC(C)(CC)C1=NOC(NC(=O)C2=C(OC)C=CC=C2OC)=C1
ESI-	[M-H]-	Ivermectin B1a	C48H74O14	19.46	292.22	873.498		InChIKey=AZSNMRSAGSSBNP-XPNPUAGNSA-N	CC[C@H](C)[C@H]1O[C@]2(CC[C@@H]1C)C[C@@H]1C[C@@H](C\C=C(C)\[C@@H](O[C@H]3C[C@H](OC)[C@@H](O[C@H]4C[C@H](OC)[C@@H](O)[C@H](C)O4)[C@H](C)O3)[C@@H](C)\C=C\C=C3/CO[C@@H]4[C@H](O)C(C)=C[C@@H](C(=O)O1)[C@]34O)O2
ESI+	[M+H]+	Ketamine	C13H16ClNO	8.79	149.17	238.099	204.2	InChIKey=YQEZLKZALYSWHR-UHFFFAOYNA-N	CNC1(CCCCC1=O)C1=CC=CC=C1Cl
ESI+	[M+H]+	Ketoconazole	C26H28Cl2N4O4	13.16	216.99	531.156		InChIKey=XMAYWYJOQHXEEK-OZXSUGGESA-N	CC(=O)N1CCN(CC1)C1=CC=C(OC[C@H]2CO[C@@](CN3C=CN=C3)(O2)C2=CC=C(Cl)C=C2Cl)C=C1
ESI+	[M+H]+	Ketoprofen	C16H14O3	13.51	158.88	255.102		InChIKey=DKYWVDODHFEZIM-UHFFFAOYNA-N	CC(C(O)=O)C1=CC=CC(=C1)C(=O)C1=CC=CC=C1
ESI+	[M+H]+	Kresoxim-methyl	C18H19NO4	15.37	167.17	314.139	172.63	InChIKey=ZOTBXTZVPHCKPN-ZPHPHTNESA-N	CO\N=C(/C(=O)OC)C1=C(COC2=C(C)C=CC=C2)C=CC=C1
ESI-	[M-H]-	L-Thyroxine	C15H11I4NO4	13.45	208.7	775.678		InChIKey=XUIIKFGFIJCVMT-LBPRGKRZSA-N	N[C@@H](CC1=CC(I)=C(OC2=CC(I)=C(O)C(I)=C2)C(I)=C1)C(O)=O
ESI+	[M+H]+	L-Thyroxine	C15H11I4NO4	14.01	217.22	777.694		InChIKey=XUIIKFGFIJCVMT-LBPRGKRZSA-N	N[C@@H](CC1=CC(I)=C(OC2=CC(I)=C(O)C(I)=C2)C(I)=C1)C(O)=O
ESI+	[M+H]+	Labetalol	C19H24N2O3	10.48	176.34	329.186	180.50, 231.33, 241.18, 254.96	InChIKey=SGUAFYQXFOLMHL-UHFFFAOYNA-N	CC(CCC1=CC=CC=C1)NCC(O)C1=CC(C(N)=O)=C(O)C=C1
ESI+	[M+H]+	Lamotrigine	C9H7Cl2N5	9.33	153.91	256.015		InChIKey=PYZRQGJRPPTADH-UHFFFAOYSA-N	NC1=NC(N)=C(N=N1)C1=C(Cl)C(Cl)=CC=C1
ESI+	[M]+	Lauramidopropylbetaine	C19H39N2O3^1+	15.9	200.11	343.296		InChIKey=MRUAUOIMASANKQ-UHFFFAOYSA-O	CCCCCCCCCCCC(=O)NCCC[N+](C)(C)CC(O)=O
ESI+	[M+H]+	Lauric isopropanolamide	C15H31NO2	16.64	178.97	258.243		InChIKey=MMBILEWCGWTAOV-UHFFFAOYNA-N	CCCCCCCCCCCC(=O)NCC(C)O
ESI+	[M+H]+	Lauryl diethanolamide	C16H33NO3	16.35	185.96	288.253		InChIKey=AOMUHOFOVNGZAN-UHFFFAOYSA-N	CCCCCCCCCCCC(=O)N(CCO)CCO
ESI+	[M+H]+	Lenacil	C13H18N2O2	12.83	157.13	235.144		InChIKey=ZTMKADLOSYKWCA-UHFFFAOYSA-N	O=C1NC2=C(CCC2)C(=O)N1C1CCCCC1
ESI+	[M+H]+	Lidocaine	C14H22N2O	8.29	156.14	235.18		InChIKey=NNJVILVZKWQKPM-UHFFFAOYSA-N	CCN(CC)CC(=O)NC1=C(C)C=CC=C1C
ESI-	[M-H]-	Lincomycin	C18H34N2O6S	13.22	197.99	405.206		InChIKey=OJMMVQQUTAEWLP-KIDUDLJLSA-N	CCC[C@@H]1C[C@H](N(C)C1)C(=O)N[C@H]([C@@H](C)O)[C@H]1O[C@H](SC)[C@H](O)[C@@H](O)[C@H]1O
ESI+	[M+H]+	Lincomycin	C18H34N2O6S	7.84	202.11	407.221		InChIKey=OJMMVQQUTAEWLP-KIDUDLJLSA-N	CCC[C@@H]1C[C@H](N(C)C1)C(=O)N[C@H]([C@@H](C)O)[C@H]1O[C@H](SC)[C@H](O)[C@@H](O)[C@H]1O
ESI-	[M-H]-	Linuron	C9H10Cl2N2O2	14.04	149.38	247.004		InChIKey=XKJMBINCVNINCA-UHFFFAOYSA-N	CON(C)C(=O)NC1=CC=C(Cl)C(Cl)=C1
ESI+	[M+H]+	Linuron	C9H10Cl2N2O2	13.72	152.6	249.019		InChIKey=XKJMBINCVNINCA-UHFFFAOYSA-N	CON(C)C(=O)NC1=CC=C(Cl)C(Cl)=C1
ESI+	[M+H]+	Lisofylline	C13H20N4O3	10.33	162.42	281.161		InChIKey=NSMXQKNUPPXBRG-SECBINFHSA-N	C[C@@H](O)CCCCN1C(=O)N(C)C2=C(N(C)C=N2)C1=O
ESI+	[M+H]+	Loperamide	C29H33ClN2O2	13.58	221.69	477.23		InChIKey=RDOIQAHITMMDAJ-UHFFFAOYSA-N	CN(C)C(=O)C(CCN1CCC(O)(CC1)C1=CC=C(Cl)C=C1)(C1=CC=CC=C1)C1=CC=CC=C1
ESI-	[M-H]-	Lorazepam	C15H10Cl2N2O2	13.46	167.96	319.005		InChIKey=DIWRORZWFLOCLC-UHFFFAOYNA-N	OC1N=C(C2=CC=CC=C2Cl)C2=C(NC1=O)C=CC(Cl)=C2
ESI+	[M+H]+	Lorazepam	C15H10Cl2N2O2	13.15	168.84	321.019		InChIKey=DIWRORZWFLOCLC-UHFFFAOYNA-N	OC1N=C(C2=CC=CC=C2Cl)C2=C(NC1=O)C=CC(Cl)=C2
ESI-	[M-H]-	Losartan	C22H23ClN6O	13.03	204	421.155	214.57, 267.48	InChIKey=PSIFNNKUMBGKDQ-UHFFFAOYSA-N	CCCCC1=NC(Cl)=C(CO)N1CC1=CC=C(C=C1)C1=CC=CC=C1C1=NNN=N1
ESI+	[M+H]+	Losartan	C22H23ClN6O	13.34	201.04	423.17		InChIKey=PSIFNNKUMBGKDQ-UHFFFAOYSA-N	CCCCC1=NC(Cl)=C(CO)N1CC1=CC=C(C=C1)C1=CC=CC=C1C1=NNN=N1
ESI+	[M+H]+	Lupanine	C15H24N2O	5.52	154.3	249.196	158.21, 230.33	InChIKey=JYIJIIVLEOETIQ-UHFFFAOYNA-N	O=C1CCCC2C3CC(CN12)C1CCCCN1C3
ESI-	[M-H]-	m-Xylene-4-sulfonic acid	C8H10O3S	7.68	136.84	185.028	227.25	InChIKey=CHZLVSBMXZSPNN-UHFFFAOYSA-N	CC1=CC(C)=C(C=C1)S(O)(=O)=O
ESI-	[M-H]-	Mandipropamid	C23H22ClNO4	14.61	195.62	410.116		InChIKey=KWLVWJPJKJMCSH-UHFFFAOYNA-N	COC1=C(OCC#C)C=CC(CCNC(=O)C(OCC#C)C2=CC=C(Cl)C=C2)=C1
ESI+	[M+H]+	Mandipropamid	C23H22ClNO4	14.24	194.91	412.131		InChIKey=KWLVWJPJKJMCSH-UHFFFAOYNA-N	COC1=C(OCC#C)C=CC(CCNC(=O)C(OCC#C)C2=CC=C(Cl)C=C2)=C1
ESI-	[M-H]-	Matairesinol	C20H22O6	11.63	176.96	357.134		InChIKey=MATGKVZWFZHCLI-LSDHHAIUSA-N	COC1=CC(C[C@H]2COC(=O)[C@@H]2CC2=CC=C(O)C(OC)=C2)=CC=C1O
ESI+	[M+H]+	Matairesinol	C20H22O6	11.4	191.29	359.149		InChIKey=MATGKVZWFZHCLI-LSDHHAIUSA-N	COC1=CC(C[C@H]2COC(=O)[C@@H]2CC2=CC=C(O)C(OC)=C2)=CC=C1O
ESI+	[M+H]+	Mebendazole	C16H13N3O3	12.43	175.29	296.103	225.54, 236.38, 253.04	InChIKey=OPXLLQIJSORQAM-UHFFFAOYSA-N	COC(=O)NC1=NC2=C(N1)C=C(C=C2)C(=O)C1=CC=CC=C1
ESI-	[M-H]-	Mebendazole	C16H13N3O3	12.97	173.87	294.089		InChIKey=OPXLLQIJSORQAM-UHFFFAOYSA-N	COC(=O)NC1=NC2=C(N1)C=C(C=C2)C(=O)C1=CC=CC=C1
ESI+	[M+H]+	Mebeverine	C25H35NO5	11.93	202.99	430.259	208.69	InChIKey=VYVKHNNGDFVQGA-UHFFFAOYNA-N	CCN(CCCCOC(=O)C1=CC(OC)=C(OC)C=C1)C(C)CC1=CC=C(OC)C=C1
ESI-	[M-H]-	Medroxyprogesterone	C22H32O3	15.55	188.11	343.228		InChIKey=FRQMUZJSZHZSGN-XGDBIAKQSA-N	[H][C@@]12CC[C@](O)(C(C)=O)[C@@]1(C)CC[C@@]1([H])[C@@]2([H])C[C@H](C)C2=CC(=O)CC[C@]12C
ESI+	[M+H]+	Medroxyprogesterone	C22H32O3	15.13	187.34	345.242		InChIKey=FRQMUZJSZHZSGN-XGDBIAKQSA-N	[H][C@@]12CC[C@](O)(C(C)=O)[C@@]1(C)CC[C@@]1([H])[C@@]2([H])C[C@H](C)C2=CC(=O)CC[C@]12C
ESI+	[M+H]+	Medroxyprogesteroneacetate	C24H34O4	15.41	199.59	387.253		InChIKey=PSGAAPLEWMOORI-YXNVQZEVSA-N	C[C@H]1C[C@H]2[C@@H]3CC[C@](OC(C)=O)(C(C)=O)[C@@]3(C)CC[C@@H]2[C@@]2(C)CCC(=O)C=C12
ESI-	[M-H]-	Mefenamic acid	C15H15NO2	13.6	159.71	240.103		InChIKey=HYYBABOKPJLUIN-UHFFFAOYSA-N	CC1=C(C)C(NC2=CC=CC=C2C(O)=O)=CC=C1
ESI+	[M+H]+	Mefenamic acid	C15H15NO2	16.27	154.45	242.118		InChIKey=HYYBABOKPJLUIN-UHFFFAOYSA-N	CC1=C(C)C(NC2=CC=CC=C2C(O)=O)=CC=C1
ESI+	[M+H]+	Megestrol-17-acetate	C24H32O4	15.24	198.3	385.237		InChIKey=RQZAXGRLVPAYTJ-BVZJDPNESA-N	CC(=O)O[C@@]1(CC[C@H]2[C@@H]3C=C(C)C4=CC(=O)CC[C@]4(C)[C@H]3CC[C@]12C)C(C)=O
ESI-	[M-H]-	Melatonin	C13H16N2O2	9.81	154.96	231.114		InChIKey=DRLFMBDRBRZALE-UHFFFAOYSA-N	COC1=CC=C2NC=C(CCNC(C)=O)C2=C1
ESI+	[M+H]+	Melatonin	C13H16N2O2	9.66	153.65	233.129		InChIKey=DRLFMBDRBRZALE-UHFFFAOYSA-N	COC1=CC=C2NC=C(CCNC(C)=O)C2=C1
ESI+	[M+H]+	Melperon	C16H22FNO	9.83	163.5	264.176		InChIKey=DKMFBWQBDIGMHM-UHFFFAOYSA-N	CC1CCN(CCCC(=O)C2=CC=C(F)C=C2)CC1
ESI+	[M+H]+	Memantine	C12H21N	11.68	144.78	180.175	207.98, 215.51, 226.64	InChIKey=BUGYDGFZZOZRHP-UHFFFAOYNA-N	CC12CC3CC(C)(C1)CC(N)(C3)C2
ESI+	[M+H]+	Mepanipyrim	C14H13N3	14.56	152.51	224.118		InChIKey=CIFWZNRJIBNXRE-UHFFFAOYSA-N	CC#CC1=CC(C)=NC(NC2=CC=CC=C2)=N1
ESI+	[M]+	Mepiquat	C7H16N^1+	1.01	118.75	114.128		InChIKey=NNCAWEWCFVZOGF-UHFFFAOYSA-N	C[N+]1(C)CCCCC1
ESI-	[M-H]-	Mesosulfuron-methyl	C17H21N5O9S2	9.27	206.67	502.071		InChIKey=NIFKBBMCXCMCAO-UHFFFAOYSA-N	COC(=O)C1=CC=C(CNS(C)(=O)=O)C=C1S(=O)(=O)NC(=O)NC1=NC(OC)=CC(OC)=N1
ESI+	[M+H]+	Mesosulfuron-methyl	C17H21N5O9S2	12.73	201.99	504.085		InChIKey=NIFKBBMCXCMCAO-UHFFFAOYSA-N	COC(=O)C1=CC=C(CNS(C)(=O)=O)C=C1S(=O)(=O)NC(=O)NC1=NC(OC)=CC(OC)=N1
ESI-	[M-H]-	Metaflumizone	C24H16F6N4O2	17.32	221.65	505.11		InChIKey=MIFOMMKAVSCNKQ-QNKGDIEWSA-N	FC(F)(F)OC1=CC=C(NC(=O)N\N=C(/CC2=CC=C(C=C2)C#N)C2=CC=CC(=C2)C(F)(F)F)C=C1
ESI+	[M+H]+	Metaflumizone	C24H16F6N4O2	16.82	213.54	507.125		InChIKey=MIFOMMKAVSCNKQ-QNKGDIEWSA-N	FC(F)(F)OC1=CC=C(NC(=O)N\N=C(/CC2=CC=C(C=C2)C#N)C2=CC=CC(=C2)C(F)(F)F)C=C1
ESI+	[M+H]+	Metalaxyl	C15H21NO4	12.66	160.45	280.154		InChIKey=ZQEIXNIJLIKNTD-UHFFFAOYNA-N	COCC(=O)N(C(C)C(=O)OC)C1=C(C)C=CC=C1C
ESI-	[M-H]-	Metalaxyl CGA108906_1	C14H17NO6	5.43	159.84	294.098		InChIKey=WFTHOCDLKYPFJX-UHFFFAOYSA-N	COCC(=O)N(C(C)C(O)=O)C1=C(C)C=CC=C1C(O)=O
ESI+	[M+H]+	Metamitron	C10H10N4O	8.87	143.85	203.093		InChIKey=VHCNQEUWZYOAEV-UHFFFAOYSA-N	CC1=NN=C(C(=O)N1N)C1=CC=CC=C1
ESI-	[M-H]-	Metamitron-desamino	C10H9N3O	6.92	137.07	186.067		InChIKey=OUSYWCQYMPDAEO-UHFFFAOYSA-N	CC1=NC(=O)C(=NN1)C1=CC=CC=C1
ESI+	[M+H]+	Metamitron-desamino	C10H9N3O	8.87	139.91	188.082		InChIKey=OUSYWCQYMPDAEO-UHFFFAOYSA-N	CC1=NC(=O)C(=NN1)C1=CC=CC=C1
ESI+	[M+H]+	Metazachlor	C14H16ClN3O	12.91	159.2	278.106		InChIKey=STEPQTYSZVCJPV-UHFFFAOYSA-N	CC1=CC=CC(C)=C1N(CN1C=CC=N1)C(=O)CCl
ESI+	[M+H]+	Metazachlor BH 479-11	C15H19N3O2S	10.28	163.01	306.127		InChIKey=GFGYMDAFJMPNCC-UHFFFAOYNA-N	CC1=CC=CC(C)=C1N(CN1C=CC=N1)C(=O)CS(C)=O
ESI-	[M-H]-	Metazachlor BH 479-9	C16H19N3O4S	8.94	178.82	348.102	235.38	InChIKey=DYCHUHSHQIYFAI-UHFFFAOYNA-N	CC1=CC=CC(C)=C1N(CN1C=CC=N1)C(=O)CS(=O)CC(O)=O
ESI+	[M+H]+	Metazachlor BH 479-9	C16H19N3O4S	9.7	175.08	350.117		InChIKey=DYCHUHSHQIYFAI-UHFFFAOYNA-N	CC1=CC=CC(C)=C1N(CN1C=CC=N1)C(=O)CS(=O)CC(O)=O
ESI+	[M+H]+	Metazachlor BH479-12	C14H13N3O5	8.13	160.33	304.093		InChIKey=DFJUHFNLKWOTIZ-UHFFFAOYSA-N	CC1=C(N(CN2C=CC=N2)C(=O)C(O)=O)C(=CC=C1)C(O)=O
ESI-	[M-H]-	Metazachlor ESA	C14H17N3O4S	9.35	168.78	322.087		InChIKey=IPVCSECPEVHQOV-UHFFFAOYSA-N	CC1=CC=CC(C)=C1N(CN1C=CC=N1)C(=O)CS(O)(=O)=O
ESI+	[M+H]+	Metazachlor ESA	C14H17N3O4S	9.52	168.61	324.101		InChIKey=IPVCSECPEVHQOV-UHFFFAOYSA-N	CC1=CC=CC(C)=C1N(CN1C=CC=N1)C(=O)CS(O)(=O)=O
ESI-	[M-H]-	Metazachlor OA	C14H15N3O3	8.92	162.14	272.104	228.57, 245.00	InChIKey=PHMHHVKFXZNTKU-UHFFFAOYSA-N	CC1=CC=CC(C)=C1N(CN1C=CC=N1)C(=O)C(O)=O
ESI+	[M+H]+	Metazachlor-2-hydroxy	C14H17N3O2	11.06	156.95	260.139		InChIKey=IQUFNHHHOOCCDU-UHFFFAOYSA-N	CC1=CC=CC(C)=C1N(CN1C=CC=N1)C(=O)CO
ESI+	[M+H]+	Metconazole	C17H22ClN3O	15.83	170.17	320.152		InChIKey=XWPZUHJBOLQNMN-UHFFFAOYNA-N	CC1(C)CCC(CC2=CC=C(Cl)C=C2)C1(O)CN1C=NC=N1
ESI+	[M+H]+	Methiocarb sulfone	C11H15NO4S	9.59	162.89	258.079		InChIKey=RJBJMKAMQIOAML-UHFFFAOYSA-N	CNC(=O)OC1=CC(C)=C(C(C)=C1)S(C)(=O)=O
ESI+	[M+H]+	Methiocarb-sulfoxide phenol	C9H12O2S	8.4	138.02	185.063		InChIKey=ZHBBDQFXEDCQFI-UHFFFAOYNA-N	CC1=CC(O)=CC(C)=C1S(C)=O
ESI+	[M+H]+	Methotrexate	C20H22N8O5	7.82	197.21	455.179		InChIKey=FBOZXECLQNJBKD-ZDUSSCGKSA-N	CN(CC1=NC2=C(N=C1)N=C(N)N=C2N)C1=CC=C(C=C1)C(=O)N[C@@H](CCC(O)=O)C(O)=O
ESI-	[M-H]-	Methyl 3-(3,5-di-tert-butyl-4-hydroxyphenyl)propionate	C18H28O3	17.3	179.88	291.197		InChIKey=PXMJCECEFTYEKE-UHFFFAOYSA-N	COC(=O)CCC1=CC(=C(O)C(=C1)C(C)(C)C)C(C)(C)C
ESI-	[M-H]-	Methyl 4-hydroxybenzoate	C8H8O3	9.61	126.35	151.04		InChIKey=PXMJCECEFTYEKE-UHFFFAOYSA-N	COC(=O)CCC1=CC(=C(O)C(=C1)C(C)(C)C)C(C)(C)C
ESI+	[M+H]+	Methylchloroisothiazolinone	C4H4ClNOS	7.46	120.77	149.977		InChIKey=DHNRXBZYEKSXIM-UHFFFAOYSA-N	CN1SC(Cl)=CC1=O
ESI+	[M+H]+	Methyldesphenylchloridazon	C5H6ClN3O	5.06	123.51	160.027		InChIKey=XNSGCNYTNLWRKM-UHFFFAOYSA-N	CN1N=CC(N)=C(Cl)C1=O
ESI+	[M]+	Methyltriphenylphosphonium	C19H18P^1+	10.08	162.96	277.114		InChIKey=AZFQCTBZOPUVOW-UHFFFAOYSA-N	C[P+](C1=CC=CC=C1)(C1=CC=CC=C1)C1=CC=CC=C1
ESI+	[M+H]+	Metobromuron	C9H11BrN2O2	12.55	148.37	259.008		InChIKey=WLFDQEVORAMCIM-UHFFFAOYSA-N	CON(C)C(=O)NC1=CC=C(Br)C=C1
ESI+	[M+H]+	Metolachlor	C15H22ClNO2	15.07	160.17	284.141		InChIKey=WVQBLGZPHOPPFO-UHFFFAOYNA-N	CCC1=CC=CC(C)=C1N(C(C)COC)C(=O)CCl
ESI-	[M-H]-	Metolachlor CGA 357704	C14H17NO5	7.53	159.41	278.103	broad noise peak	InChIKey=IMFSUYMDPTXKCC-UHFFFAOYNA-N	CCC1=CC=CC(C)=C1N(C(C)C(O)=O)C(=O)C(O)=O
ESI-	[M-H]-	Metolachlor CGA 368208	C11H15NO4S	8.58	155.17	256.065	221.89, 229.23	InChIKey=QPVPJECIHVSBLZ-UHFFFAOYSA-N	CCC1=CC=CC(C)=C1NC(=O)CS(O)(=O)=O
ESI+	[M+H]+	Metolachlor CGA 368208	C11H15NO4S	8.83	157.12	258.079		InChIKey=QPVPJECIHVSBLZ-UHFFFAOYSA-N	CCC1=CC=CC(C)=C1NC(=O)CS(O)(=O)=O
ESI-	[M-H]-	Metolachlor ESA	C15H23NO5S	12.03	173.48	328.123	262.35	InChIKey=CIGKZVUEZXGYSV-UHFFFAOYNA-N	CCC1=CC=CC(C)=C1N(C(C)COC)C(=O)CS(O)(=O)=O
ESI+	[M+H]+	Metolachlor ESA	C15H23NO5S	12.05	170.74	330.137		InChIKey=CIGKZVUEZXGYSV-UHFFFAOYNA-N	CCC1=CC=CC(C)=C1N(C(C)COC)C(=O)CS(O)(=O)=O
ESI-	[M-H]-	Metolachlor OA	C15H21NO4	11.92	165.62	278.14	256.12	InChIKey=LNOOSYCKMKZOJB-UHFFFAOYNA-N	CCC1=C(N(C(C)COC)C(=O)C(O)=O)C(C)=CC=C1
ESI+	[M+H]+	Metolachlor OA	C15H21NO4	12.67	160	280.154		InChIKey=LNOOSYCKMKZOJB-UHFFFAOYNA-N	CCC1=C(N(C(C)COC)C(=O)C(O)=O)C(C)=CC=C1
ESI-	[M-H]-	Metolachlor-NOA 413173	C14H19NO6S	8.5	167.47	328.086		InChIKey=WOXWIWNBIJDJHI-JTQLQIEISA-N	CCC1=CC=CC(C)=C1N([C@@H](C)C(O)=O)C(=O)CS(O)(=O)=O
ESI+	[M+H]+	Metoprolol	C15H25NO3	9.39	171.87	268.191		InChIKey=IUBSYMUCCVWXPE-UHFFFAOYNA-N	COCCC1=CC=C(OCC(O)CNC(C)C)C=C1
ESI+	[M+H]+	Metoprolol acid	C14H21NO4	7.62	166.24	268.154		InChIKey=PUQIRTNPJRFRCZ-UHFFFAOYNA-N	CC(C)NCC(O)COC1=CC=C(CC(O)=O)C=C1
ESI+	[M+H]+	Metrafenone	C19H21BrO5	15.93	184.27	411.063		InChIKey=AMSPWOYQQAWRRM-UHFFFAOYSA-N	COC1=C(C(=O)C2=C(OC)C(OC)=C(OC)C=C2C)C(C)=C(Br)C=C1
ESI+	[M+H]+	Metribuzin	C8H14N4OS	11.38	147.77	215.096		InChIKey=FOXFZRUHNHCZPX-UHFFFAOYSA-N	CSC1=NN=C(C(=O)N1N)C(C)(C)C
ESI+	[M+H]+	Metronidazole	C6H9N3O3	5.53	132.43	172.072		InChIKey=VAOCPAMSLUNLGC-UHFFFAOYSA-N	CC1=NC=C(N1CCO)[N+]([O-])=O
ESI+	[M+H]+	Michler's ketone	C17H20N2O	14.94	166.78	269.165		InChIKey=VVBLNCFGVYUYGU-UHFFFAOYSA-N	CN(C)C1=CC=C(C=C1)C(=O)C1=CC=C(C=C1)N(C)C
ESI+	[M+H]+	Miconazole	C18H14Cl4N2O	15.55	191.81	416.99		InChIKey=BYBLEWFAAKGYCD-UHFFFAOYNA-N	ClC1=CC(Cl)=C(COC(CN2C=CN=C2)C2=C(Cl)C=C(Cl)C=C2)C=C1
ESI+	[M+H]+	Mirtazapine	C17H19N3	9.54	160.18	266.165		InChIKey=RONZAEMNMFQXRA-UHFFFAOYNA-N	CN1CCN2C(C1)C1=CC=CC=C1CC1=C2N=CC=C1
ESI-	[M-H]-	Mometasone fuorate	C27H30Cl2O6	15.65	214.51	519.135	219.67	InChIKey=WOFMFGQZHJDGCX-ZULDAHANSA-N	C[C@@H]1C[C@H]2[C@@H]3CCC4=CC(=O)C=C[C@]4(C)[C@@]3(Cl)[C@@H](O)C[C@]2(C)[C@@]1(OC(=O)C1=CC=CO1)C(=O)CCl
ESI+	[M+H]+	Mometasone fuorate	C27H30Cl2O6	15.21	217.59	521.149		InChIKey=WOFMFGQZHJDGCX-ZULDAHANSA-N	C[C@@H]1C[C@H]2[C@@H]3CCC4=CC(=O)C=C[C@]4(C)[C@@]3(Cl)[C@@H](O)C[C@]2(C)[C@@]1(OC(=O)C1=CC=CO1)C(=O)CCl
ESI-	[M-H]-	Monensin	C36H62O11	17.48	244.26	669.422		InChIKey=GAOZTHIDHYLHMS-UHFFFAOYNA-N	CCC1(CCC(O1)C1(C)CCC2(CC(O)C(C)C(O2)C(C)C(OC)C(C)C(O)=O)O1)C1OC(CC1C)C1OC(O)(CO)C(C)CC1C
ESI-	[M-H]-	Mono-iso-butyl-phthalate	C12H14O4	10.2	151.15	221.082		InChIKey=RZJSUWQGFCHNFS-UHFFFAOYSA-N	CC(C)COC(=O)C1=CC=CC=C1C(O)=O
ESI-	[M-H]-	Monobenzyl phthalate	C15H12O4	10.71	159.96	255.066		InChIKey=XIKIUQUXDNHBFR-UHFFFAOYSA-N	OC(=O)C1=C(C=CC=C1)C(=O)OCC1=CC=CC=C1
ESI+	[M+H]+	Monobenzyl phthalate	C15H12O4	17.15	155.89	257.081		InChIKey=XIKIUQUXDNHBFR-UHFFFAOYSA-N	OC(=O)C1=C(C=CC=C1)C(=O)OCC1=CC=CC=C1
ESI-	[M-H]-	Montelukast	C35H36ClNO3S	17.03	244.69	584.203		InChIKey=UCHDWCPVSPXUMX-UHFFFAOYNA-N	CC(C)(O)C1=CC=CC=C1CCC(SCC1(CC(O)=O)CC1)C1=CC=CC(C=CC2=NC3=C(C=CC(Cl)=C3)C=C2)=C1
ESI+	[M+H]+	Montelukast	C35H36ClNO3S	17.73	243.08	586.218		InChIKey=UCHDWCPVSPXUMX-UHFFFAOYNA-N	CC(C)(O)C1=CC=CC=C1CCC(SCC1(CC(O)=O)CC1)C1=CC=CC(C=CC2=NC3=C(C=CC(Cl)=C3)C=C2)=C1
ESI+	[M+H]+	Myclobutanil	C15H17ClN4	14.5	175	289.122		InChIKey=HZJKXKUJVSEEFU-UHFFFAOYNA-N	CCCCC(CN1C=NC=N1)(C#N)C1=CC=C(Cl)C=C1
ESI+	[M+H]+	Mycophenolic acid	C17H20O6	13.45	169.04	321.133	181.74	InChIKey=HPNSFSBZBAHARI-RUDMXATFSA-N	COC1=C(C)C2=C(C(=O)OC2)C(O)=C1C\C=C(/C)CCC(O)=O
ESI-	[M-H]-	Mycophenolic acid	C17H20O6	11.27	175.76	319.119		InChIKey=HPNSFSBZBAHARI-RUDMXATFSA-N	COC1=C(C)C2=C(C(=O)OC2)C(O)=C1C\C=C(/C)CCC(O)=O
ESI+	[M+H]+	N-(3-Dimethylamino)propyl)methacrylamide	C9H18N2O	3.22	136.2	171.149		InChIKey=GDFCSMCGLZFNFY-UHFFFAOYSA-N	CN(C)CCCNC(=O)C(C)=C
ESI+	[M+H]+	N-Acetyl-4-aminoantipyrine	C13H15N3O2	7.85	154.74	246.124	169.12, 223.71, 238.13	InChIKey=OIAGWXKSCXPNNZ-UHFFFAOYSA-N	CN1N(C(=O)C(NC(C)=O)=C1C)C1=CC=CC=C1
ESI-	[M-H]-	N-Butylbenzenesulfonamide	C10H15NO2S	12.79	148.3	212.075		InChIKey=IPRJXAGUEGOFGG-UHFFFAOYSA-N	CCCCNS(=O)(=O)C1=CC=CC=C1
ESI-	[M-H]-	N-Cyclohexyl-2-benzothiazole-amine	C13H16N2S	15.88	157	231.096		InChIKey=UPWPIFMHSFSVLE-UHFFFAOYSA-N	C1CCC(CC1)NC1=NC2=CC=CC=C2S1
ESI+	[M+H]+	N-Cyclohexyl-2-benzothiazole-amine	C13H16N2S	14.06	155.21	233.111		InChIKey=UPWPIFMHSFSVLE-UHFFFAOYSA-N	C1CCC(CC1)NC1=NC2=CC=CC=C2S1
ESI+	[M+H]+	N-Ethyl-3-methylbenzamide	C10H13NO	10.65	135.66	164.107		InChIKey=FPINATACRXASTP-UHFFFAOYSA-N	CCNC(=O)C1=CC(C)=CC=C1
ESI-	[M-H]-	N-Ethyl-o-toluenesulfonamide	C9H13NO2S	11.53	143.19	198.06		InChIKey=NATWUQFQFMZVMT-UHFFFAOYSA-N	CCNS(=O)(=O)C1=CC=CC=C1C
ESI+	[M+H]+	N-Formyl-4-aminoantipyrine	C12H13N3O2	7.74	149.16	232.108		InChIKey=WSJBSKRPKADYRQ-UHFFFAOYSA-N	CN1N(C(=O)C(NC=O)=C1C)C1=CC=CC=C1
ESI+	[M+H]+	N-isopropyl-N-phenyl-p-phenylenediamine	C15H18N2	8.47	171.67	227.154		InChIKey=OUBMGJOQLXMSNT-UHFFFAOYSA-N	CC(C)NC1=CC=C(NC2=CC=CC=C2)C=C1
ESI+	[M+H]+	N-Lauroylethanolamine	C14H29NO2	16.44	175.51	244.227		InChIKey=QZXSMBBFBXPQHI-UHFFFAOYSA-N	CCCCCCCCCCCC(=O)NCCO
ESI+	[M+H]+	N-Methyl-dicyclohexylamine	C13H25N	9.45	148.45	196.206		InChIKey=GSCCALZHGUWNJW-UHFFFAOYSA-N	CN(C1CCCCC1)C1CCCCC1
ESI-	[M-H]-	N-Methylbenzenesulfonamide	C7H9NO2S	8.4	134.48	170.028		InChIKey=SVDVKEBISAOWJT-UHFFFAOYSA-N	CNS(=O)(=O)C1=CC=CC=C1
ESI+	[M+H]+	N-Methyldodecylamine	C13H29N	15.49	167.22	200.237		InChIKey=OMEMQVZNTDHENJ-UHFFFAOYSA-N	CCCCCCCCCCCCNC
ESI+	[M+H]+	N-Phenyl-1-naphthylamine	C16H13N	16.06	153.28	220.112		InChIKey=XQVWYOYUZDUNRW-UHFFFAOYSA-N	N(C1=CC=CC=C1)C1=CC=CC2=C1C=CC=C2
ESI+	[M+H]+	N,N-Bis(4-tert-octylphenyl)amine	C28H43N	20.16	220.04	394.347		InChIKey=GQBHYWDCHSZDQU-UHFFFAOYSA-N	CC(C)(C)CC(C)(C)C1=CC=C(NC2=CC=C(C=C2)C(C)(C)CC(C)(C)C)C=C1
ESI+	[M+H]+	N,N-Di-n-butylformamide	C9H19NO	13.49	141.17	158.154		InChIKey=NZMAJUHVSZBJHL-UHFFFAOYSA-N	CCCCN(CCCC)C=O
ESI+	[M+H]+	N,N-Dimethyldecan-1-amide	C12H25NO	16.08	159.08	200.201		InChIKey=HNXNKTMIVROLTK-UHFFFAOYSA-N	CCCCCCCCCC(=O)N(C)C
ESI+	[M+H]+	N,N-Dimethyldecylamine	C12H27N	13.69	158.65	186.222		InChIKey=YWWNNLPSZSEZNZ-UHFFFAOYSA-N	CCCCCCCCCCN(C)C
ESI+	[M+H]+	N,N-Dimethyldodecylamine	C14H31N	15.37	169.68	214.253	253.94	InChIKey=YWFWDNVOPHGWMX-UHFFFAOYSA-N	CCCCCCCCCCCCN(C)C
ESI+	[M+H]+	N,N-Dimethyldodecylamine N-oxide	C14H31NO	15.59	175.77	230.248	256.39, 267.01	InChIKey=SYELZBGXAIXKHU-UHFFFAOYSA-N	CCCCCCCCCCCC[N+](C)(C)[O-]
ESI+	[M+H]+	N,N-Dimethyltetradecylamine	C16H35N	16.59	179.2	242.284	255.47, 277.18	InChIKey=SFBHPFQSSDCYSL-UHFFFAOYSA-N	CCCCCCCCCCCCCCN(C)C
ESI+	[M+H]+	N,N-Dimethyltetradecylamine-N-oxide	C16H35NO	16.78	184.89	258.279		InChIKey=ONHFWHCMZAJCFB-UHFFFAOYSA-N	CCCCCCCCCCCCCC[N+](C)(C)[O-]
ESI+	[M+H]+	N,N'-Hexamethylene bis(3,5-di-t-butyl-4-hydroxyhydrocinnamide	C40H64N2O4	17.76	263.68	637.494	267.32	InChIKey=OKOBUGCCXMIKDM-UHFFFAOYSA-N	CC(C)(C)C1=CC(CCC(=O)NCCCCCCNC(=O)CCC2=CC(=C(O)C(=C2)C(C)(C)C)C(C)(C)C)=CC(=C1O)C(C)(C)C
ESI-	[M-H]-	N,N'-Hexamethylene bis(3,5-di-t-butyl-4-hydroxyhydrocinnamide	C40H64N2O4	18.32	254.68	635.48		InChIKey=OKOBUGCCXMIKDM-UHFFFAOYSA-N	CC(C)(C)C1=CC(CCC(=O)NCCCCCCNC(=O)CCC2=CC(=C(O)C(=C2)C(C)(C)C)C(C)(C)C)=CC(=C1O)C(C)(C)C
ESI+	[M+H]+	Napropamide	C17H21NO2	14.9	164.64	272.164		InChIKey=WXZVAROIGSFCFJ-UHFFFAOYNA-N	CCN(CC)C(=O)C(C)OC1=C2C=CC=CC2=CC=C1
ESI+	[M+H]+	Naproxen	C14H14O3	13.76	151.76	231.102		InChIKey=CMWTZPSULFXXJA-UHFFFAOYNA-N	COC1=CC2=C(C=C1)C=C(C=C2)C(C)C(O)=O
ESI-	[M-H]-	Nicosulfuron	C15H18N6O6S	8.07	194.5	409.094		InChIKey=RTCOGUMHFFWOJV-UHFFFAOYSA-N	COC1=CC(OC)=NC(NC(=O)NS(=O)(=O)C2=NC=CC=C2C(=O)N(C)C)=N1
ESI+	[M+H]+	Nicosulfuron	C15H18N6O6S	11.45	193.46	411.108		InChIKey=RTCOGUMHFFWOJV-UHFFFAOYSA-N	COC1=CC(OC)=NC(NC(=O)NS(=O)(=O)C2=NC=CC=C2C(=O)N(C)C)=N1
ESI+	[M+H]+	Nicotine	C10H14N2	2.26	135.54	163.123		InChIKey=SNICXCGAKADSCV-UHFFFAOYNA-N	CN1CCCC1C1=CN=CC=C1
ESI+	[M+H]+	Nitrendipin	C18H20N2O6	14.43	184.47	361.139	196.74	InChIKey=PVHUJELLJLJGLN-UHFFFAOYNA-N	CCOC(=O)C1=C(C)NC(C)=C(C1C1=CC=CC(=C1)[N+]([O-])=O)C(=O)OC
ESI-	[M-H]-	Nitrendipin	C18H20N2O6	14.74	183.62	359.125		InChIKey=PVHUJELLJLJGLN-UHFFFAOYNA-N	CCOC(=O)C1=C(C)NC(C)=C(C1C1=CC=CC(=C1)[N+]([O-])=O)C(=O)OC
ESI-	[M-H]-	Nitrofurantoin	C8H6N4O5	6.35	149.37	237.026		InChIKey=NXFQHRVNIOXGAQ-YCRREMRBSA-N	[O-][N+](=O)C1=CC=C(O1)\C=N\N1CC(=O)NC1=O
ESI-	[M-H]-	Nonylphenol_isomers	C15H24O	17.92	161.38	219.175		InChIKey=SLULBVLEUPOSOI-UHFFFAOYNA-N	CC(C)CC(C)CC(C)C1=CC=C(O)C=C1
ESI+	[M+H]+	Norethindrone	C20H26O2	13.87	177.62	299.201		InChIKey=VIKNJXKGJWUCNN-XGXHKTLJSA-N	C[C@]12CC[C@H]3[C@@H](CCC4=CC(=O)CC[C@H]34)[C@@H]1CC[C@@]2(O)C#C
ESI+	[M+H]+	Norfloxacin	C16H18FN3O3	8.08	173.95	320.14	189.89, 240.26	InChIKey=OGJPXUAPXNRGGI-UHFFFAOYSA-N	CCN1C=C(C(O)=O)C(=O)C2=CC(F)=C(C=C12)N1CCNCC1
ESI+	[M+H]+	Norgestimate	C23H31NO3	16.29	200.98	370.238		InChIKey=KIQQMECNKUGGKA-NMYWJIRASA-N	CC[C@]12CC[C@H]3[C@@H](CCC4=C\C(CC[C@H]34)=N\O)[C@@H]1CC[C@@]2(OC(C)=O)C#C
ESI-	[M-H]-	Norharmane	C11H8N2	12.89	129.43	167.062		InChIKey=AIFRHYZBTHREPW-UHFFFAOYSA-N	N1C2=C(C=CC=C2)C2=C1C=NC=C2
ESI+	[M+H]+	Norharmane	C11H8N2	8.24	132.84	169.076		InChIKey=AIFRHYZBTHREPW-UHFFFAOYSA-N	N1C2=C(C=CC=C2)C2=C1C=NC=C2
ESI-	[M-H]-	Nylostab S-EED	C26H42N4O2	11.66	232.92	441.324		InChIKey=OYNOCRWQLLIRON-UHFFFAOYSA-N	CC1(C)CC(CC(C)(C)N1)NC(=O)C1=CC(=CC=C1)C(=O)NC1CC(C)(C)NC(C)(C)C1
ESI+	[M+H]+	Nylostab S-EED	C26H42N4O2	8.03	235.31	443.338		InChIKey=OYNOCRWQLLIRON-UHFFFAOYSA-N	CC1(C)CC(CC(C)(C)N1)NC(=O)C1=CC(=CC=C1)C(=O)NC1CC(C)(C)NC(C)(C)C1
ESI+	[M+H]+	o-Tolidine	C14H16N2	7.76	165.69	213.139		InChIKey=NUIURNJTPRWVAP-UHFFFAOYSA-N	CC1=C(C=CC(=C1)C2=CC(=C(C=C2)N)C)N
ESI+	[M+H]+	Octyl-dimethyl-PABA or 2-ethylhexyl 4-(N,N-dimethylamino)benzoate	C17H27NO2	17.94	185.61	278.212		InChIKey=WYWZRNAHINYAEF-UHFFFAOYNA-N	CCCCC(CC)COC(=O)C1=CC=C(C=C1)N(C)C
ESI+	[M+H]+	Ofloxacin	C18H20FN3O4	7.93	182.54	362.151	194.07, 238.81	InChIKey=GSDSWSVVBLHKDQ-UHFFFAOYNA-N	CC1COC2=C3N1C=C(C(O)=O)C(=O)C3=CC(F)=C2N1CCN(C)CC1
ESI+	[M+H]+	Oleic acid amide	C18H35NO	18.53	177.48	282.279	190.26, 271.37	InChIKey=FATBGEAMYMYZAF-KTKRTIGZSA-N	CCCCCCCC\C=C/CCCCCCCC(N)=O
ESI-	[M-H]-	Omeprazole sulfide	C17H19N3O2S	13.89	181.72	328.112		InChIKey=XURCIPRUUASYLR-UHFFFAOYSA-N	COC1=CC2=C(C=C1)N=C(N2)SCC1=NC=C(C)C(OC)=C1C
ESI+	[M+H]+	Omeprazole sulfide	C17H19N3O2S	11.23	179.62	330.127		InChIKey=XURCIPRUUASYLR-UHFFFAOYSA-N	COC1=CC2=C(C=C1)N=C(N2)SCC1=NC=C(C)C(OC)=C1C
ESI+	[M+H]+	Omethoate	C5H12NO4PS	6.04	135.65	214.03		InChIKey=PZXOQEXFMJCDPG-UHFFFAOYSA-N	CNC(=O)CSP(=O)(OC)OC
ESI+	[M+H]+	Ondansetron	C18H19N3O	9.49	173.57	294.16		InChIKey=FELGMEQIXOGIFQ-UHFFFAOYNA-N	CN1C2=C(C3=CC=CC=C13)C(=O)C(CN1C=CN=C1C)CC2
ESI-	[M-H]-	Orlistat	C29H53NO5	19.95	232.61	494.385		InChIKey=AHLBNYSZXLDEJQ-FWEHEUNISA-N	CCCCCCCCCCC[C@@H](C[C@@H]1OC(=O)[C@H]1CCCCCC)OC(=O)[C@H](CC(C)C)NC=O
ESI+	[M+H]+	Oxadiazone	C15H18Cl2N2O3	16.88	182.66	345.077	197.32	InChIKey=CHNUNORXWHYHNE-UHFFFAOYSA-N	CC(C)OC1=CC(N2N=C(OC2=O)C(C)(C)C)=C(Cl)C=C1Cl
ESI-	[M-H]-	Oxazepam	C15H11ClN2O2	13.45	162.74	285.044		InChIKey=ADIMAYPTOBDMTL-UHFFFAOYNA-N	OC1N=C(C2=CC=CC=C2)C2=C(NC1=O)C=CC(Cl)=C2
ESI+	[M+H]+	Oxazepam	C15H11ClN2O2	13.12	164.08	287.058		InChIKey=ADIMAYPTOBDMTL-UHFFFAOYNA-N	OC1N=C(C2=CC=CC=C2)C2=C(NC1=O)C=CC(Cl)=C2
ESI+	[M+H]+	Oxcarbazepine	C15H12N2O2	10.67	155.46	253.097		InChIKey=CTRLABGOLIVAIY-UHFFFAOYSA-N	NC(=O)N1C2=CC=CC=C2C(=O)CC2=C1C=CC=C2
ESI+	[M+H]+	Oxybutynin	C22H31NO3	13.4	187.9	358.238		InChIKey=XIQVNETUBQGFHX-UHFFFAOYNA-N	CCN(CC)CC#CCOC(=O)C(O)(C1CCCCC1)C1=CC=CC=C1
ESI+	[M+H]+	Oxytetracycline	C22H24N2O9	8.42	198.92	461.156		InChIKey=IWVCMVBTMGNXQD-PXOLEDIWSA-N	CN(C)[C@H]1[C@@H]2[C@@H](O)[C@H]3C(=C(O)[C@]2(O)C(=O)C(C(N)=O)=C1O)C(=O)C1=C(O)C=CC=C1[C@@]3(C)O
ESI-	[M-H]-	p-Chlorocresol	C7H7ClO	11.61	122.21	141.011		InChIKey=CFKMVGJGLGKFKI-UHFFFAOYSA-N	CC1=C(Cl)C=CC(O)=C1
ESI-	[M-H]-	p-Toluenesulfonamide	C7H9NO2S	8.4	134.47	170.028		InChIKey=LMYRWZFENFIFIT-UHFFFAOYSA-N	CC1=CC=C(C=C1)S(N)(=O)=O
ESI-	[M-H]-	p-Tolyl Sulfate	C7H7O4S^1-	7.34	135.45	187.007	212.66	InChIKey=WGNAKZGUSRVWRH-UHFFFAOYSA-M	CC1=CC=C(OS([O-])(=O)=O)C=C1
ESI+	[M+H]+	Palmitoylethanolamide	C18H37NO2	18.34	193.35	300.29		InChIKey=HXYVTAGFYLMHSO-UHFFFAOYSA-N	CCCCCCCCCCCCCCCC(=O)NCCO
ESI+	[M+H]+	Penconazole	C13H15Cl2N3	15.47	166.33	284.072		InChIKey=WKBPZYKAUNRMKP-UHFFFAOYNA-N	CCCC(CN1C=NC=N1)C1=CC=C(Cl)C=C1Cl
ESI+	[M+H]+	Pencycuron	C19H21ClN2O	16.05	181.17	329.142		InChIKey=OGYFATSSENRIKG-UHFFFAOYSA-N	ClC1=CC=C(CN(C2CCCC2)C(=O)NC2=CC=CC=C2)C=C1
ESI+	[M+H]+	Pendimethalin	C13H19N3O4	17.15	160.71	282.145		InChIKey=CHIFOSRWCNZCFN-UHFFFAOYSA-N	CCC(CC)NC1=C(C(C)=C(C)C=C1[N+]([O-])=O)[N+]([O-])=O
ESI+	[M+H]+	Penoxsulam	C16H14F5N5O5S	12.34	196.63	484.071		InChIKey=SYJGKVOENHZYMQ-UHFFFAOYSA-N	COC1=CN=C(OC)N2N=C(NS(=O)(=O)C3=C(C=CC=C3OCC(F)F)C(F)(F)F)N=C12
ESI-	[M-H]-	Pentachlorophenol	C6HCl5O	13.81	137.44	264.837		InChIKey=IZUPBVBPLAPZRR-UHFFFAOYSA-N	OC1=C(Cl)C(Cl)=C(Cl)C(Cl)=C1Cl
ESI-	[M-H]-	Pentobarbital	C11H18N2O3	12.21	150.46	225.124		InChIKey=WEXRUCMBJFQVBZ-UHFFFAOYNA-N	CCCC(C)C1(CC)C(=O)NC(=O)NC1=O
ESI+	[M+H]+	Pentoxifylline	C13H18N4O3	9.78	160.14	279.145		InChIKey=BYPFEZZEUUWMEJ-UHFFFAOYSA-N	CN1C=NC2=C1C(=O)N(CCCCC(C)=O)C(=O)N2C
ESI-	[M-H]-	Perfluoro-4-methoxybutanoic acid	C5HF9O3	11.36	133.26	278.971	189.18	InChIKey=CZTBTZZANBJSLY-UHFFFAOYSA-N	OC(=O)C(F)(F)C(F)(F)C(F)(F)OC(F)(F)F
ESI-	[M-H]-	Perfluorobutanesulfonic acid	C4HF9O3S	11.3	132.6	298.943		InChIKey=JGTNAGYHADQMCM-UHFFFAOYSA-N	OS(=O)(=O)C(F)(F)C(F)(F)C(F)(F)C(F)(F)F
ESI-	[M-H]-	Perfluorodecanoic acid	C10HF19O2	16.03	173.66	512.96	188.02, 255.10	InChIKey=PCIUEQPBYFRTEM-UHFFFAOYSA-N	OC(=O)C(F)(F)C(F)(F)C(F)(F)C(F)(F)C(F)(F)C(F)(F)C(F)(F)C(F)(F)C(F)(F)F
ESI-	[M-H]-	Perfluorododecanoic acid	C12HF23O2	16.98	191.62	612.953	205.06, 274.86	InChIKey=CXGONMQFMIYUJR-UHFFFAOYSA-N	OC(=O)C(F)(F)C(F)(F)C(F)(F)C(F)(F)C(F)(F)C(F)(F)C(F)(F)C(F)(F)C(F)(F)C(F)(F)C(F)(F)F
ESI-	[M-H]-	Perfluoroheptanesulfonic acid	C7HF15O3S	14.74	159.45	448.933		InChIKey=OYGQVDSRYXATEL-UHFFFAOYSA-N	OS(=O)(=O)C(F)(F)C(F)(F)C(F)(F)C(F)(F)C(F)(F)C(F)(F)C(F)(F)F
ESI-	[M-H]-	Perfluoroheptanoic acid	C7HF13O2	13.79	146.98	362.97	246.88	InChIKey=ZWBAMYVPMDSJGQ-UHFFFAOYSA-N	OC(=O)C(F)(F)C(F)(F)C(F)(F)C(F)(F)C(F)(F)C(F)(F)F
ESI-	[M-H]-	Perfluorohexanesulfonic acid	C6HF13O3S	13.9	150.32	398.937	244.2	InChIKey=QZHDEAJFRJCDMF-UHFFFAOYSA-N	OS(=O)(=O)C(F)(F)C(F)(F)C(F)(F)C(F)(F)C(F)(F)C(F)(F)F
ESI-	[M-H]-	Perfluorohexanoic acid	C6HF11O2	12.59	138.14	312.972	152.64 , 194.92	InChIKey=PXUULQAPEKKVAH-UHFFFAOYSA-N	OC(=O)C(F)(F)C(F)(F)C(F)(F)C(F)(F)C(F)(F)F
ESI-	[M-H]-	Perfluorohexyl phosphonic acid	C6H2F13O3P	10.48	152.3	398.946	220.34	InChIKey=AGCUFKNHQDVTAD-UHFFFAOYSA-N	OP(O)(=O)C(F)(F)C(F)(F)C(F)(F)C(F)(F)C(F)(F)C(F)(F)F
ESI-	[M-H]-	Perfluorononanoic acid	C9HF17O2	15.42	164.37	462.963	178.91, 238.23	InChIKey=UZUFPBIDKMEQEQ-UHFFFAOYSA-N	OC(=O)C(F)(F)C(F)(F)C(F)(F)C(F)(F)C(F)(F)C(F)(F)C(F)(F)C(F)(F)F
ESI-	[M-H]-	Perfluorooctanesulfonamide	C8H2F17NO2S	15.7	169.81	497.946	185.79, 247.42, 253.48	InChIKey=RRRXPPIDPYTNJG-UHFFFAOYSA-N	NS(=O)(=O)C(F)(F)C(F)(F)C(F)(F)C(F)(F)C(F)(F)C(F)(F)C(F)(F)C(F)(F)F
ESI-	[M-H]-	Perfluorooctanesulfonic acid	C8HF17O3S	15.45	169.04	498.93	246.33	InChIKey=YFSUTJLHUFNCNZ-UHFFFAOYSA-N	OS(=O)(=O)C(F)(F)C(F)(F)C(F)(F)C(F)(F)C(F)(F)C(F)(F)C(F)(F)C(F)(F)F
ESI-	[M-H]-	Perfluorooctanoic acid	C8HF15O2	14.68	155.67	412.967	170.51, 204.19, 226.33, 243.83, 256.48	InChIKey=SNGREZUHAYWORS-UHFFFAOYSA-N	OC(=O)C(F)(F)C(F)(F)C(F)(F)C(F)(F)C(F)(F)C(F)(F)C(F)(F)F
ESI-	[M-H]-	Perfluoropentanesulfonic acid	C5HF11O3S	12.83	141.48	348.94	197.93, 237.37	InChIKey=ACEKLXZRZOWKRY-UHFFFAOYSA-N	OS(=O)(=O)C(F)(F)C(F)(F)C(F)(F)C(F)(F)C(F)(F)F
ESI-	[M-H]-	Perfluoropentanoic acid	C5HF9O2	10.86	129.75	262.976	184.51, 202.14	InChIKey=CXZGQIAOTKWCDB-UHFFFAOYSA-N	OC(=O)C(F)(F)C(F)(F)C(F)(F)C(F)(F)F
ESI-	[M-H]-	Perfluorosuberic acid	C8H2F12O4	6.68	143.37	388.969		InChIKey=QYCPVKMFWNBDPV-UHFFFAOYSA-N	C(=O)(C(C(C(C(C(C(C(=O)O)(F)F)(F)F)(F)F)(F)F)(F)F)(F)F)O
ESI-	[M-H]-	Perfluorotetradecanoic acid	C14HF27O2	17.65	209.23	712.946	222.16	InChIKey=RUDINRUXCKIXAJ-UHFFFAOYSA-N	OC(=O)C(F)(F)C(F)(F)C(F)(F)C(F)(F)C(F)(F)C(F)(F)C(F)(F)C(F)(F)C(F)(F)C(F)(F)C(F)(F)C(F)(F)C(F)(F)F
ESI-	[M-H]-	Perfluoroundecanoic acid	C11HF21O2	16.54	182.71	562.957	196.38, 246.77	InChIKey=SIDINRCMMRKXGQ-UHFFFAOYSA-N	OC(=O)C(F)(F)C(F)(F)C(F)(F)C(F)(F)C(F)(F)C(F)(F)C(F)(F)C(F)(F)C(F)(F)C(F)(F)F
ESI+	[M+H]+	Pethoxamid	C16H22ClNO2	14.91	166.72	296.141		InChIKey=CSWIKHNSBZVWNQ-UHFFFAOYSA-N	CCOCCN(C(=O)CCl)C(=C(C)C)C1=CC=CC=C1
ESI+	[M+H]+	Phenazone	C11H12N2O	8.8	138.2	189.102		InChIKey=VEQOALNAAJBPNY-UHFFFAOYSA-N	CN1N(C(=O)C=C1C)C1=CC=CC=C1
ESI-	[M-H]-	Phenylbenzimidazole sulfonic acid	C13H10N2O3S	8.23	167.47	273.034		InChIKey=UVCJGUGAGLDPAA-UHFFFAOYSA-N	OS(=O)(=O)C1=CC=C2NC(=NC2=C1)C1=CC=CC=C1
ESI+	[M+H]+	Phenylbenzimidazole sulfonic acid	C13H10N2O3S	7.17	166.31	275.048		InChIKey=UVCJGUGAGLDPAA-UHFFFAOYSA-N	OS(=O)(=O)C1=CC=C2NC(=NC2=C1)C1=CC=CC=C1
ESI+	[M+H]+	Phenylethylmalonamide	C11H14N2O2	7.73	142.07	207.113	185.19, 229.17	InChIKey=JFZHPFOXAAIUMB-UHFFFAOYSA-N	CCC(C(N)=O)(C(N)=O)C1=CC=CC=C1
ESI+	[M+H]+	Phenytoin	C15H12N2O2	11.9	162.42	253.097		InChIKey=CXOFVDLJLONNDW-UHFFFAOYSA-N	O=C1NC(=O)C(N1)(C1=CC=CC=C1)C1=CC=CC=C1
ESI-	[M-H]-	Phloretin	C15H14O5	10.58	163.45	273.077		InChIKey=VGEREEWJJVICBM-UHFFFAOYSA-N	OC1=CC=C(CCC(=O)C2=C(O)C=C(O)C=C2O)C=C1
ESI+	[M+H]+	Phloretin	C15H14O5	11.88	163.11	275.091		InChIKey=VGEREEWJJVICBM-UHFFFAOYSA-N	OC1=CC=C(CCC(=O)C2=C(O)C=C(O)C=C2O)C=C1
ESI-	[M-H]-	Picolinafen	C19H12F4N2O2	17.24	186.89	375.076		InChIKey=CWKFPEBMTGKLKX-UHFFFAOYSA-N	FC1=CC=C(NC(=O)C2=NC(OC3=CC=CC(=C3)C(F)(F)F)=CC=C2)C=C1
ESI+	[M+H]+	Picolinafen	C19H12F4N2O2	16.76	189.81	377.091		InChIKey=CWKFPEBMTGKLKX-UHFFFAOYSA-N	FC1=CC=C(NC(=O)C2=NC(OC3=CC=CC(=C3)C(F)(F)F)=CC=C2)C=C1
ESI+	[M+H]+	Picoxystrobin	C18H16F3NO4	15.24	174.95	368.11		InChIKey=IBSNKSODLGJUMQ-SDNWHVSQSA-N	CO\C=C(\C(=O)OC)C1=CC=CC=C1COC1=CC=CC(=N1)C(F)(F)F
ESI+	[M+H]+	Pindolol	C14H20N2O2	7.36	159	249.16		InChIKey=JZQKKSLKJUAGIC-UHFFFAOYNA-N	CC(C)NCC(O)COC1=CC=CC2=C1C=CN2
ESI-	[M-H]-	Pioglitazone	C19H20N2O3S	13.35	176.43	355.113		InChIKey=HYAFETHFCAUJAY-UHFFFAOYNA-N	CCC1=CN=C(CCOC2=CC=C(CC3SC(=O)NC3=O)C=C2)C=C1
ESI+	[M+H]+	Pioglitazone	C19H20N2O3S	11.12	179.07	357.127		InChIKey=HYAFETHFCAUJAY-UHFFFAOYNA-N	CCC1=CN=C(CCOC2=CC=C(CC3SC(=O)NC3=O)C=C2)C=C1
ESI+	[M+H]+	Pipamperone	C21H30FN3O2	9.13	194.74	376.24		InChIKey=AXKPFOAXAHJUAG-UHFFFAOYSA-N	NC(=O)C1(CCN(CCCC(=O)C2=CC=C(F)C=C2)CC1)N1CCCCC1
ESI+	[M+H]+	Piperine	C17H19NO3	14.57	177.09	286.144		InChIKey=MXXWOMGUGJBKIW-YPCIICBESA-N	O=C(\C=C\C=C\C1=CC2=C(OCO2)C=C1)N1CCCCC1
ESI+	[M+H]+	Pirimicarb	C11H18N4O2	10.5	156.34	239.15		InChIKey=YFGYUFNIOHWBOB-UHFFFAOYSA-N	CN(C)C(=O)OC1=C(C)C(C)=NC(=N1)N(C)C
ESI+	[M+H]+	Pirimiphos-methyl	C11H20N3O3PS	15.74	167.52	306.104		InChIKey=QHOQHJPRIBSPCY-UHFFFAOYSA-N	CCN(CC)C1=NC(C)=CC(OP(=S)(OC)OC)=N1
ESI-	[M-H]-	Pravastatin	C23H36O7	12.09	203.46	423.239		InChIKey=TUZYXOIXSAXUGO-UHFFFAOYNA-N	CCC(C)C(=O)OC1CC(O)C=C2C=CC(C)C(CCC(O)CC(O)CC(O)=O)C12
ESI-	[M-H]-	Prednisolone	C21H28O5	11.9	182.17	359.187		InChIKey=OIGNJSKKLXVSLS-VWUMJDOOSA-N	C[C@]12C[C@H](O)[C@H]3[C@@H](CCC4=CC(=O)C=C[C@]34C)[C@@H]1CC[C@]2(O)C(=O)CO
ESI-	[M-H]-	Prednisone	C21H26O5	15.16	184	357.171		InChIKey=XOFYZVNMUHMLCC-YBVPEPTOSA-N	[H][C@@]12CC[C@](O)(C(=O)CO)[C@@]1(C)CC(=O)[C@@]1([H])[C@@]2([H])CCC2=CC(=O)C=C[C@]12C
ESI+	[M+H]+	Prednisone	C21H26O5	11.91	185.97	359.185		InChIKey=XOFYZVNMUHMLCC-YBVPEPTOSA-N	[H][C@@]12CC[C@](O)(C(=O)CO)[C@@]1(C)CC(=O)[C@@]1([H])[C@@]2([H])CCC2=CC(=O)C=C[C@]12C
ESI+	[M+H]+	Primidone	C12H14N2O2	9.29	148.13	219.113		InChIKey=DQMZLTXERSFNPB-UHFFFAOYSA-N	CCC1(C(=O)NCNC1=O)C1=CC=CC=C1
ESI+	[M+H]+	Prochloraz	C15H16Cl3N3O2	15.68	183.61	376.038		InChIKey=TVLSRXXIMLFWEO-UHFFFAOYSA-N	CCCN(CCOC1=C(Cl)C=C(Cl)C=C1Cl)C(=O)N1C=CN=C1
ESI+	[M+H]+	Prochloraz BTS40348	C11H14Cl3NO	12.12	162.11	282.021	209.88, 218.92	InChIKey=CLFQSOIBYICELN-UHFFFAOYSA-N	CCCNCCOC1=C(Cl)C=C(Cl)C=C1Cl
ESI+	[M+H]+	Prochloraz BTS44596	C13H15Cl3N2O3	15.7	174.76	353.022		InChIKey=RHDVQZWCBQXOJW-UHFFFAOYSA-N	CCCN(CCOC1=C(Cl)C=C(Cl)C=C1Cl)C(=O)NC=O
ESI-	[M-H]-	Procymidone	C13H11Cl2NO2	15.01	172.16	282.01		InChIKey=QXJKBPAVAHBARF-UHFFFAOYNA-N	CC12CC1(C)C(=O)N(C2=O)C1=CC(Cl)=CC(Cl)=C1
ESI+	[M+H]+	Profenofos	C11H15BrClO3PS	16.57	169.17	374.94		InChIKey=QYMMJNLHFKGANY-UHFFFAOYNA-N	CCCSP(=O)(OCC)OC1=CC=C(Br)C=C1Cl
ESI+	[M+H]+	Progesterone	C21H30O2	15.47	180.93	315.232		InChIKey=RJKFOVLPORLFTN-LEKSSAKUSA-N	CC(=O)[C@H]1CC[C@H]2[C@@H]3CCC4=CC(=O)CC[C@]4(C)[C@H]3CC[C@]12C
ESI+	[M+H]+	Promethazin	C17H20N2S	12.34	164.06	285.142		InChIKey=PWWVAXIEGOYWEE-UHFFFAOYNA-N	CC(CN1C2=CC=CC=C2SC2=CC=CC=C12)N(C)C
ESI+	[M+H]+	Propachlor	C11H14ClNO	12.99	143.81	212.084		InChIKey=MFOUDYKPLGXPGO-UHFFFAOYSA-N	CC(C)N(C(=O)CCl)C1=CC=CC=C1
ESI+	[M+H]+	Propamocarb	C9H20N2O2	6.24	142.68	189.16		InChIKey=WZZLDXDUQPOXNW-UHFFFAOYSA-N	CCCOC(=O)NCCCN(C)C
ESI-	[M-H]-	Propanil	C9H9Cl2NO	14.07	141.22	215.999		InChIKey=LFULEKSKNZEWOE-UHFFFAOYSA-N	CCC(=O)NC1=CC(Cl)=C(Cl)C=C1
ESI+	[M+H]+	Propanil	C9H9Cl2NO	13.75	146.71	218.013		InChIKey=LFULEKSKNZEWOE-UHFFFAOYSA-N	CCC(=O)NC1=CC(Cl)=C(Cl)C=C1
ESI+	[M+H]+	Propanolol	C16H21NO2	11.27	162.88	260.164		InChIKey=AQHHHDLHHXJYJD-UHFFFAOYNA-N	CC(C)NCC(O)COC1=C2C=CC=CC2=CC=C1
ESI+	[M+H]+	Propargite	C19H26O4S	17.35	195.16	351.163		InChIKey=ZYHMJXZULPZUED-UHFFFAOYNA-N	CC(C)(C)C1=CC=C(OC2CCCCC2OS(=O)OCC#C)C=C1
ESI+	[M+H]+	Propiconazole	C15H17Cl2N3O2	15.71	179.72	342.077		InChIKey=STJLVHWMYQXCPB-UHFFFAOYNA-N	CCCC1COC(CN2C=NC=N2)(O1)C1=C(Cl)C=C(Cl)C=C1
ESI-	[M-H]-	Propoxycarbazone	C15H18N4O7S	9.86	193.45	397.082		InChIKey=JTHMVYBOQLDDIY-UHFFFAOYSA-N	CCCOC1=NN(C(=O)NS(=O)(=O)C2=CC=CC=C2C(=O)OC)C(=O)N1C
ESI+	[M+H]+	Propoxycarbazone	C15H18N4O7S	11.69	199.32	399.097		InChIKey=JTHMVYBOQLDDIY-UHFFFAOYSA-N	CCCOC1=NN(C(=O)NS(=O)(=O)C2=CC=CC=C2C(=O)OC)C(=O)N1C
ESI-	[M-H]-	Propylparaben	C10H12O3	12.9	140.81	179.071		InChIKey=QELSKZZBTMNZEB-UHFFFAOYSA-N	CCCOC(=O)C1=CC=C(O)C=C1
ESI+	[M+H]+	Propyphenazone	C14H18N2O	12.27	153.65	231.149		InChIKey=PXWLVJLKJGVOKE-UHFFFAOYSA-N	CC(C)C1=C(C)N(C)N(C1=O)C1=CC=CC=C1
ESI+	[M+H]+	Propyzamide	C12H11Cl2NO	14.23	158.35	256.029		InChIKey=PHNUZKMIPFFYSO-UHFFFAOYSA-N	CC(C)(NC(=O)C1=CC(Cl)=CC(Cl)=C1)C#C
ESI+	[M+H]+	Prosulfocarb	C14H21NOS	16.44	158.12	252.142		InChIKey=NQLVQOSNDJXLKG-UHFFFAOYSA-N	CCCN(CCC)C(=O)SCC1=CC=CC=C1
ESI-	[M-H]-	Prosulfuron	C15H16F3N5O4S	11.92	189.48	418.08		InChIKey=LTUNNEGNEKBSEH-UHFFFAOYSA-N	COC1=NC(C)=NC(NC(=O)NS(=O)(=O)C2=CC=CC=C2CCC(F)(F)F)=N1
ESI+	[M+H]+	Prosulfuron	C15H16F3N5O4S	13.92	188.2	420.095		InChIKey=LTUNNEGNEKBSEH-UHFFFAOYSA-N	COC1=NC(C)=NC(NC(=O)NS(=O)(=O)C2=CC=CC=C2CCC(F)(F)F)=N1
ESI+	[M+H]+	Prothioconazole-desthio	C14H15Cl2N3O	14.94	168.06	312.067		InChIKey=HHUQPWODPBDTLI-UHFFFAOYNA-N	OC(CN1C=NC=N1)(CC1=CC=CC=C1Cl)C1(Cl)CC1
ESI+	[M+H]+	Pymetrozine	C10H11N5O	5.8	153.68	218.104		InChIKey=QHMTXANCGGJZRX-WUXMJOGZSA-N	CC1=NNC(=O)N(C1)\N=C\C1=CC=CN=C1
ESI+	[M+H]+	Pyraclostrobin	C19H18ClN3O4	15.78	184.99	388.106		InChIKey=HZRSNVGNWUDEFX-UHFFFAOYSA-N	CON(C(=O)OC)C1=C(COC2=NN(C=C2)C2=CC=C(Cl)C=C2)C=CC=C1
ESI+	[M+H]+	Pyrazophos	C14H20N3O5PS	15.83	187.33	374.093	192.14, 257.12, 262.29	InChIKey=JOOMJVFZQRQWKR-UHFFFAOYSA-N	CCOC(=O)C1=CN2N=C(OP(=S)(OCC)OCC)C=C2N=C1C
ESI+	[M+H]+	Pyridaben	C19H25ClN2OS	17.85	193.46	365.145		InChIKey=DWFZBUWUXWZWKD-UHFFFAOYSA-N	CC(C)(C)N1N=CC(SCC2=CC=C(C=C2)C(C)(C)C)=C(Cl)C1=O
ESI+	[M+H]+	Pyriproxyfen	C20H19NO3	16.91	184.89	322.144		InChIKey=NHDHVHZZCFYRSB-UHFFFAOYNA-N	CC(COC1=CC=C(OC2=CC=CC=C2)C=C1)OC1=CC=CC=N1
ESI+	[M+H]+	Quinmerac	C11H8ClNO2	9.27	139.87	222.032		InChIKey=ALZOLUNSQWINIR-UHFFFAOYSA-N	CC1=CC2=C(N=C1)C(C(O)=O)=C(Cl)C=C2
ESI+	[M+H]+	Quinoline	C9H7N	9.66	118.24	130.065		InChIKey=SMWDFEZZVXVKRB-UHFFFAOYSA-N	C1=CC=C2N=CC=CC2=C1
ESI+	[M+H]+	Quinoline N-oxide	C9H7NO	7.48	124.14	146.06		InChIKey=GIIWGCBLYNDKBO-UHFFFAOYSA-N	[O-][N+]1=CC=CC2=CC=CC=C12
ESI+	[M+H]+	Quinoxyfen	C15H8Cl2FNO	17.07	164.99	308.004		InChIKey=WRPIRSINYZBGPK-UHFFFAOYSA-N	FC1=CC=C(OC2=C3C(Cl)=CC(Cl)=CC3=NC=C2)C=C1
ESI-	[M-H]-	Quizalofop	C17H13ClN2O4	13.51	192.68	343.049		InChIKey=ABOOPXYCKNFDNJ-UHFFFAOYNA-N	CC(OC1=CC=C(OC2=NC3=CC=C(Cl)C=C3N=C2)C=C1)C(O)=O
ESI-	[M-H]-	Raloxifene	C28H27NO4S	15.39	213.83	472.159		InChIKey=GZUITABIAKMVPG-UHFFFAOYSA-N	OC1=CC=C(C=C1)C1=C(C(=O)C2=CC=C(OCCN3CCCCC3)C=C2)C2=C(S1)C=C(O)C=C2
ESI+	[M+H]+	Raloxifene	C28H27NO4S	11.28	216.23	474.173		InChIKey=GZUITABIAKMVPG-UHFFFAOYSA-N	OC1=CC=C(C=C1)C1=C(C(=O)C2=CC=C(OCCN3CCCCC3)C=C2)C2=C(S1)C=C(O)C=C2
ESI-	[M-H]-	Ranitidine	C13H22N4O3S	10.14	181.06	313.134		InChIKey=VMXUWOKSQNHOCA-UKTHLTGXSA-N	CN\C(NCCSCC1=CC=C(CN(C)C)O1)=C/[N+]([O-])=O
ESI+	[M+H]+	Ranitidine	C13H22N4O3S	6.09	168.6	315.149		InChIKey=VMXUWOKSQNHOCA-UKTHLTGXSA-N	CN\C(NCCSCC1=CC=C(CN(C)C)O1)=C/[N+]([O-])=O
ESI-	[M-H]-	Rimexolone	C24H34O3	16.39	191.62	369.242		InChIKey=QTTRZHGPGKRAFB-OOKHYKNYSA-N	CCC(=O)[C@@]1(C)[C@H](C)C[C@H]2[C@@H]3CCC4=CC(=O)C=C[C@]4(C)[C@H]3[C@@H](O)C[C@]12C
ESI+	[M+H]+	Rimexolone	C24H34O3	15.97	192.28	371.258		InChIKey=QTTRZHGPGKRAFB-OOKHYKNYSA-N	CCC(=O)[C@@]1(C)[C@H](C)C[C@H]2[C@@H]3CCC4=CC(=O)C=C[C@]4(C)[C@H]3[C@@H](O)C[C@]12C
ESI+	[M+H]+	Risperidone	C23H27FN4O2	10.39	205.9	411.219		InChIKey=RAPZEAPATHNIPO-UHFFFAOYSA-N	CC1=C(CCN2CCC(CC2)C2=NOC3=C2C=CC(F)=C3)C(=O)N2CCCCC2=N1
ESI+	[M+H]+	Ropinirole	C16H24N2O	7.95	163.51	261.196		InChIKey=UHSKFQJFRQCDBE-UHFFFAOYSA-N	CCCN(CCC)CCC1=C2CC(=O)NC2=CC=C1
ESI+	[M+H]+	Roxithromycin	C41H76N2O15	14.13	277.32	837.532		InChIKey=RXZBMPWDPOLZGW-UGWSYGEDSA-N	CC[C@H]1OC(=O)[C@H](C)[C@@H](O[C@H]2C[C@@](C)(OC)[C@@H](O)[C@H](C)O2)[C@H](C)[C@@H](O[C@@H]2O[C@H](C)C[C@@H]([C@H]2O)N(C)C)[C@](C)(O)C[C@@H](C)C(=NOCOCCOC)[C@H](C)[C@@H](O)[C@]1(C)O
ESI-	[M-H]-	Rutin	C27H30O16	8.1	232.48	609.146		InChIKey=IKGXIBQEEMLURG-UHFFFAOYNA-N	CC1OC(OCC2OC(OC3=C(OC4=CC(O)=CC(O)=C4C3=O)C3=CC=C(O)C(O)=C3)C(O)C(O)C2O)C(O)C(O)C1O
ESI+	[M+H]+	Rutin	C27H30O16	9.72	233.31	611.161		InChIKey=IKGXIBQEEMLURG-UHFFFAOYNA-N	CC1OC(OCC2OC(OC3=C(OC4=CC(O)=CC(O)=C4C3=O)C3=CC=C(O)C(O)=C3)C(O)C(O)C2O)C(O)C(O)C1O
ESI-	[M-H]-	Saccharin	C7H5NO3S	4.8	128.86	181.992	195.09	InChIKey=CVHZOJJKTDOEJC-UHFFFAOYSA-N	O=C1NS(=O)(=O)C2=CC=CC=C12
ESI-	[M-H]-	Salinomycin	C42H70O11	18.48	263.17	749.483		InChIKey=KQXDHUJYNAXLNZ-XQSDOZFQSA-N	CC[C@H]([C@H]1CC[C@H](C)[C@@H](O1)[C@@H](C)[C@H](O)[C@H](C)C(=O)[C@H](CC)[C@H]1O[C@@]2(O[C@@]3(CC[C@](C)(O3)[C@H]3CC[C@](O)(CC)[C@H](C)O3)[C@H](O)C=C2)[C@H](C)C[C@@H]1C)C(O)=O
ESI+	[M]+	Scopolamine-N-butyl	C21H30NO4^1+	9.85	188.31	360.217		InChIKey=YBCNXCRZPWQOBR-FAQYLHNASA-N	CCCC[N+]1(C)[C@H]2CC(C[C@H]1[C@@H]1O[C@H]21)OC(=O)C(CO)C1=CC=CC=C1
ESI-	[M-H]-	Scopoletin	C10H8O4	7.44	133.5	191.035		InChIKey=RODXRVNMMDRFIK-UHFFFAOYSA-N	COC1=C(O)C=C2OC(=O)C=CC2=C1
ESI-	[M-H]-	Sebacic acid	C10H18O4	3.2	142.73	201.113		InChIKey=CXMXRPHRNRROMY-UHFFFAOYSA-N	OC(=O)CCCCCCCCC(O)=O
ESI+	[M+H]+	Sebacic acid	C10H18O4	17.04	176.16	203.128		InChIKey=CXMXRPHRNRROMY-UHFFFAOYSA-N	OC(=O)CCCCCCCCC(O)=O
ESI-	[M-H]-	Secobarbital	C12H18N2O3	12.73	153.23	237.124		InChIKey=KQPKPCNLIDLUMF-UHFFFAOYNA-N	CCCC(C)C1(CC=C)C(=O)NC(=O)NC1=O
ESI+	[M+H]+	Sertraline	C17H17Cl2N	13.77	168.55	306.081	178.44, 255.73, 232.07, 239.23, 264.71	InChIKey=VGKDLMBJGBXTGI-SJCJKPOMSA-N	CN[C@H]1CC[C@@H](C2=CC=C(Cl)C(Cl)=C2)C2=CC=CC=C12
ESI+	[M+H]+	Simazine	C7H12ClN5	11.49	142.98	202.085		InChIKey=ODCWYMIRDDJXKW-UHFFFAOYSA-N	CCNC1=NC(NCC)=NC(Cl)=N1
ESI+	[M+H]+	Simazine 2-Hydroxy	C7H13N5O	7.22	140.79	184.119	200.47, 206.08	InChIKey=YQIXRXMOJFQVBV-UHFFFAOYSA-N	CCNC1=NC(NCC)=NC(=O)N1
ESI-	[M-H]-	Simazine 2-Hydroxy	C7H13N5O	8.55	140.22	182.105		InChIKey=YQIXRXMOJFQVBV-UHFFFAOYSA-N	CCNC1=NC(NCC)=NC(=O)N1
ESI+	[M+H]+	Simetryn	C8H15N5S	11.56	149.02	214.112		InChIKey=MGLWZSOBALDPEK-UHFFFAOYSA-N	CCNC1=NC(SC)=NC(NCC)=N1
ESI-	[M-H]-	Sitagliptin	C16H15F6N5O	12.09	182.72	406.111	198.57	InChIKey=MFFMDFFZMYYVKS-UHFFFAOYNA-N	NC(CC(=O)N1CCN2C(C1)=NN=C2C(F)(F)F)CC1=CC(F)=C(F)C=C1F
ESI+	[M+H]+	Sitagliptin	C16H15F6N5O	9.57	192.92	408.125		InChIKey=MFFMDFFZMYYVKS-UHFFFAOYNA-N	NC(CC(=O)N1CCN2C(C1)=NN=C2C(F)(F)F)CC1=CC(F)=C(F)C=C1F
ESI+	[M+H]+	Sotalol	C12H20N2O3S	5.7	166.72	273.127	203.39, 213.76, 231.21	InChIKey=ZBMZVLHSJCTVON-UHFFFAOYNA-N	CC(C)NCC(O)C1=CC=C(NS(C)(=O)=O)C=C1
ESI-	[M-H]-	Sotalol	C12H20N2O3S	7.58	170.22	271.112		InChIKey=ZBMZVLHSJCTVON-UHFFFAOYNA-N	CC(C)NCC(O)C1=CC=C(NS(C)(=O)=O)C=C1
ESI+	[M+H]+	Spinosyn A	C41H65NO10	15.91	267.49	732.468		InChIKey=SRJQTHAZUNRMPR-UYQKXTDMSA-N	[H][C@]1(C[C@@]2([H])C=C[C@@]3([H])[C@]4([H])CC(=O)O[C@@]([H])(CC)CCC[C@]([H])(O[C@@]5([H])CC[C@]([H])(N(C)C)[C@@]([H])(C)O5)[C@@]([H])(C)C(=O)C4=C[C@@]3([H])[C@]2([H])C1)O[C@]1([H])O[C@@]([H])(C)[C@]([H])(OC)[C@@]([H])(OC)[C@@]1([H])OC
ESI+	[M+H]+	Spirodiclofen	C21H24Cl2O4	11.52	193.38	411.112		InChIKey=DTDSAWVUFPGDMX-UHFFFAOYSA-N	CCC(C)(C)C(=O)OC1=C(C(=O)OC11CCCCC1)C1=CC=C(Cl)C=C1Cl
ESI+	[M+H]+	Spiroxamine	C18H35NO2	14.21	177.53	298.274	182.04	InChIKey=PUYXTUJWRLOUCW-UHFFFAOYNA-N	CCCN(CC)CC1COC2(CCC(CC2)C(C)(C)C)O1
ESI-	[M-H]-	Sucralose	C12H19Cl3O8	8.22	174.98	395.007		InChIKey=BAQAVOSOZGMPRM-UHFFFAOYNA-N	OCC1OC(OC2(CCl)OC(CCl)C(O)C2O)C(O)C(O)C1Cl
ESI-	[M-H]-	Sulcotrione	C14H13ClO5S	6.87	173.26	327.01		InChIKey=PQTBTIFWAXVEPB-UHFFFAOYSA-N	CS(=O)(=O)C1=CC(Cl)=C(C=C1)C(=O)C1C(=O)CCCC1=O
ESI+	[M+H]+	Sulcotrione	C14H13ClO5S	11.13	175.92	329.024		InChIKey=PQTBTIFWAXVEPB-UHFFFAOYSA-N	CS(=O)(=O)C1=CC(Cl)=C(C=C1)C(=O)C1C(=O)CCCC1=O
ESI-	[M-H]-	Sulfadimethoxine	C12H14N4O4S	6.81	170.58	309.066		InChIKey=ZZORFUFYDOWNEF-UHFFFAOYSA-N	COC1=CC(NS(=O)(=O)C2=CC=C(N)C=C2)=NC(OC)=N1
ESI+	[M+H]+	Sulfadimethoxine	C12H14N4O4S	9.96	170.07	311.081		InChIKey=ZZORFUFYDOWNEF-UHFFFAOYSA-N	COC1=CC(NS(=O)(=O)C2=CC=C(N)C=C2)=NC(OC)=N1
ESI-	[M-H]-	Sulfamethazine	C12H14N4O2S	7.46	165.06	277.077		InChIKey=ASWVTGNCAZCNNR-UHFFFAOYSA-N	CC1=CC(C)=NC(NS(=O)(=O)C2=CC=C(N)C=C2)=N1
ESI+	[M+H]+	Sulfamethazine	C12H14N4O2S	7.95	163.66	279.091		InChIKey=ASWVTGNCAZCNNR-UHFFFAOYSA-N	CC1=CC(C)=NC(NS(=O)(=O)C2=CC=C(N)C=C2)=N1
ESI-	[M-H]-	Sulfamethoxazole	C10H11N3O3S	5.23	157.22	252.045		InChIKey=JLKIGFTWXXRPMT-UHFFFAOYSA-N	CC1=CC(NS(=O)(=O)C2=CC=C(N)C=C2)=NO1
ESI+	[M+H]+	Sulfamethoxazole	C10H11N3O3S	8.35	153.65	254.059		InChIKey=JLKIGFTWXXRPMT-UHFFFAOYSA-N	CC1=CC(NS(=O)(=O)C2=CC=C(N)C=C2)=NO1
ESI-	[M-H]-	Sulfapyridine	C11H11N3O2S	6.7	155.15	248.05		InChIKey=GECHUMIMRBOMGK-UHFFFAOYSA-N	NC1=CC=C(C=C1)S(=O)(=O)NC1=NC=CC=C1
ESI+	[M+H]+	Sulfapyridine	C11H11N3O2S	6.69	154.05	250.065		InChIKey=GECHUMIMRBOMGK-UHFFFAOYSA-N	NC1=CC=C(C=C1)S(=O)(=O)NC1=NC=CC=C1
ESI-	[M-H]-	Sulfathiazole	C9H9N3O2S2	5.71	152.72	254.006		InChIKey=JNMRHUJNCSQMMB-UHFFFAOYSA-N	NC1=CC=C(C=C1)S(=O)(=O)NC1=NC=CS1
ESI+	[M+H]+	Sulfathiazole	C9H9N3O2S2	6.39	153.27	256.021		InChIKey=JNMRHUJNCSQMMB-UHFFFAOYSA-N	NC1=CC=C(C=C1)S(=O)(=O)NC1=NC=CS1
ESI+	[M+H]+	Tamoxifen	C26H29NO	15.65	198.29	372.232		InChIKey=NKANXQFJJICGDU-QPLCGJKRSA-N	CC\C(=C(/C1=CC=CC=C1)C1=CC=C(OCCN(C)C)C=C1)C1=CC=CC=C1
ESI-	[M-H]-	Taxifolin	C15H12O7	5.86	164.44	303.051		InChIKey=CXQWRCVTCMQVQX-LSDHHAIUSA-N	O[C@@H]1[C@H](OC2=CC(O)=CC(O)=C2C1=O)C1=CC=C(O)C(O)=C1
ESI+	[M+H]+	TDCPP	C9H15Cl6O4P	15.54	177.62	430.888	189	InChIKey=ASLWPAWFJZFCKF-UHFFFAOYSA-N	ClCC(CCl)OP(=O)(OC(CCl)CCl)OC(CCl)CCl
ESI+	[M+H]+	Tebuconazole	C16H22ClN3O	15.5	168.02	308.152		InChIKey=PXMNMQRDXWABCY-UHFFFAOYNA-N	CC(C)(C)C(O)(CCC1=CC=C(Cl)C=C1)CN1C=NC=N1
ESI-	[M-H]-	Telmisartan	C33H30N4O2	14.58	237.73	513.23		InChIKey=RMMXLENWKUUMAY-UHFFFAOYSA-N	CCCC1=NC2=C(C)C=C(C=C2N1CC1=CC=C(C=C1)C1=CC=CC=C1C(O)=O)C1=NC2=CC=CC=C2N1C
ESI+	[M+H]+	Telmisartan	C33H30N4O2	14.16	231.26	515.244		InChIKey=RMMXLENWKUUMAY-UHFFFAOYSA-N	CCCC1=NC2=C(C)C=C(C=C2N1CC1=CC=C(C=C1)C1=CC=CC=C1C(O)=O)C1=NC2=CC=CC=C2N1C
ESI+	[M+H]+	Temazepam	C16H13ClN2O2	13.45	167.53	301.074		InChIKey=SEQDDYPDSLOBDC-UHFFFAOYNA-N	CN1C2=CC=C(Cl)C=C2C(=NC(O)C1=O)C1=CC=CC=C1
ESI-	[M-H]-	Tepraloxydim (two peaks)	C17H24ClNO4	9.17	181.89	340.132		InChIKey=IOYNQIMAUDJVEI-ZFNPBRLTNA-N	CCC(=NOC\C=C\Cl)C1=C(O)CC(CC1=O)C1CCOCC1
ESI+	[M+H]+	Tepraloxydim (two peaks)	C17H24ClNO4	14.67	186.68	342.147		InChIKey=IOYNQIMAUDJVEI-ZFNPBRLTNA-N	CCC(=NOC\C=C\Cl)C1=C(O)CC(CC1=O)C1CCOCC1
ESI+	[M+H]+	Terbinafine	C21H25N	13.81	187.34	292.206	250.06, 256.71, 278.32	InChIKey=DOMXUEMWDBAQBQ-WEVVVXLNSA-N	CN(C\C=C\C#CC(C)(C)C)CC1=CC=CC2=CC=CC=C12
ESI+	[M+H]+	Terbuthylazine	C9H16ClN5	14.03	153.3	230.117		InChIKey=FZXISNSWEXTPMF-UHFFFAOYSA-N	CCNC1=NC(Cl)=NC(NC(C)(C)C)=N1
ESI-	[M-H]-	Terbuthylazine-2-hydroxy	C9H17N5O	12.4	151.91	210.136		InChIKey=OYTCZOJKXCTBHG-UHFFFAOYSA-N	CCNC1=NC(=O)N=C(NC(C)(C)C)N1
ESI+	[M+H]+	Terbutryn	C10H19N5S	13.99	160.25	242.143		InChIKey=IROINLKCQGIITA-UHFFFAOYSA-N	CCNC1=NC(NC(C)(C)C)=NC(SC)=N1
ESI+	[M+H]+	Testosterone	C19H28O2	14.25	172.76	289.216		InChIKey=MUMGGOZAMZWBJJ-DYKIIFRCSA-N	C[C@]12CC[C@H]3[C@@H](CCC4=CC(=O)CC[C@]34C)[C@@H]1CC[C@@H]2O
ESI-	[M-H]-	Tetrabromobisphenol A	C15H12Br4O2	15.29	192.83	542.745		InChIKey=VEORPZCZECFIRK-UHFFFAOYSA-N	CC(C)(C1=CC(Br)=C(O)C(Br)=C1)C1=CC(Br)=C(O)C(Br)=C1
ESI+	[M]+	Tetrabutylammonium	C16H36N^1+	11.02	167.79	242.284		InChIKey=DZLFLBLQUQXARW-UHFFFAOYSA-N	CCCC[N+](CCCC)(CCCC)CCCC
ESI+	[M+H]+	Tetracain	C15H24N2O2	11.2	173.87	265.191		InChIKey=GKCBAIGFKIBETG-UHFFFAOYSA-N	CCCCNC1=CC=C(C=C1)C(=O)OCCN(C)C
ESI-	[M-H]-	Tetradecylsulfate	C14H30O4S	17.25	175.12	293.179		InChIKey=URLJMZWTXZTZRR-UHFFFAOYSA-N	CCCCCCCCCCCCCCOS(O)(=O)=O
ESI+	[M]+	Tetradecyltrimethylammonium	C17H38N^1+	16.46	187.45	256.3		InChIKey=GLFDLEXFOHUASB-UHFFFAOYSA-N	CCCCCCCCCCCCCC[N+](C)(C)C
ESI+	[M]+	Tetraethylammonium	C8H20N^1+	1.03	123.33	130.159		InChIKey=CBXCPBUEXACCNR-UHFFFAOYSA-N	CC[N+](CC)(CC)CC
ESI+	[M+H]+	Tetraglyme	C10H22O5	8.94	152.39	223.154		InChIKey=ZUHZGEOKBKGPSW-UHFFFAOYSA-N	COCCOCCOCCOCCOC
ESI+	[M+H]+	Tetrahydrophthalimide	C8H9NO2	5.38	130.01	152.071		InChIKey=CIFFBTOJCKSRJY-UHFFFAOYNA-N	O=C1NC(=O)C2CC=CCC12
ESI+	[M]+	Tetrapropylammonium	C12H28N^1+	7.43	145.78	186.222		InChIKey=OSBSFAARYOCBHB-UHFFFAOYSA-N	CCC[N+](CCC)(CCC)CCC
ESI+	[M+H]+	Theobromine	C7H8N4O2	5.81	130.33	181.072		InChIKey=YAPQBXQYLJRXSA-UHFFFAOYSA-N	CN1C=NC2=C1C(=O)NC(=O)N2C
ESI+	[M+H]+	Theophyllin	C7H8N4O2	6.64	135.99	181.072		InChIKey=ZFXYFBGIUFBOJW-UHFFFAOYSA-N	CN1C2=C(NC=N2)C(=O)N(C)C1=O
ESI+	[M+H]+	Thiabendazole	C10H7N3S	8.08	138.79	202.043		InChIKey=WJCNZQLZVWNLKY-UHFFFAOYSA-N	N1C2=CC=CC=C2N=C1C1=CSC=N1
ESI-	[M-H]-	Thiacloprid	C10H9ClN4S	10.02	153.51	251.016		InChIKey=HOKKPVIRMVDYPB-GXDHUFHOSA-N	ClC1=CC=C(CN2CCS\C2=N\C#N)C=N1
ESI+	[M+H]+	Thiacloprid	C10H9ClN4S	9.94	158.43	253.031		InChIKey=HOKKPVIRMVDYPB-GXDHUFHOSA-N	ClC1=CC=C(CN2CCS\C2=N\C#N)C=N1
ESI+	[M+H]+	Thiacloprid amide	C10H11ClN4OS	8.75	159.22	271.041		InChIKey=LEZHOZPJYAQQNU-UVTDQMKNSA-N	NC(=O)\N=C1/SCCN1CC1=CN=C(Cl)C=C1
ESI-	[M-H]-	Thiadone	C3HF3N2OS	6.79	115.69	168.969		InChIKey=JFZSAWUKZISBJM-UHFFFAOYSA-N	FC(F)(F)C1=NNC(=O)S1
ESI+	[M+H]+	Thiamethoxam	C8H10ClN5O3S	7.66	159.96	292.027	192.65, 203.60, 216.67, 230.08, 237.19	InChIKey=NWWZPOKUUAIXIW-DHZHZOJOSA-N	CN1COCN(CC2=CN=C(Cl)S2)\C1=N\[N+]([O-])=O
ESI+	[M+H]+	TMDD	C14H26O2	16.41	168.69	227.201	176.17, 187.17	InChIKey=LXOFYPKXCSULTL-UHFFFAOYNA-N	CC(C)CC(C)(O)C#CC(C)(O)CC(C)C
ESI+	[M+H]+	Toclofos-methyl	C9H11Cl2O3PS	15.82	151.78	300.962		InChIKey=OBZIQQJJIKNWNO-UHFFFAOYSA-N	COP(=S)(OC)OC1=C(Cl)C=C(C)C=C1Cl
ESI-	[M-H]-	Tolfenamic acid	C14H12ClNO2	14.21	158.38	260.048		InChIKey=YEZNLOUZAIOMLT-UHFFFAOYSA-N	CC1=C(Cl)C=CC=C1NC1=CC=CC=C1C(O)=O
ESI+	[M+H]+	Tolfenamic acid	C14H12ClNO2	16.65	156.85	262.063		InChIKey=YEZNLOUZAIOMLT-UHFFFAOYSA-N	CC1=C(Cl)C=CC=C1NC1=CC=CC=C1C(O)=O
ESI-	[M-H]-	Torasemide	C16H20N4O3S	12.36	184.59	347.118	191.82	InChIKey=NGBFQHCMQULJNZ-UHFFFAOYSA-N	CC(C)NC(=O)NS(=O)(=O)C1=CN=CC=C1NC1=CC=CC(C)=C1
ESI+	[M+H]+	Torasemide	C16H20N4O3S	11.5	188.49	349.133		InChIKey=NGBFQHCMQULJNZ-UHFFFAOYSA-N	CC(C)NC(=O)NS(=O)(=O)C1=CN=CC=C1NC1=CC=CC(C)=C1
ESI+	[M+H]+	Tramadol	C16H25NO2	9.25	160.98	264.196		InChIKey=TVYLLZQTGLZFBW-ZBFHGGJFSA-N	COC1=CC=CC(=C1)[C@@]1(O)CCCC[C@@H]1CN(C)C
ESI+	[M+H]+	Tri-isobutylphosphate	C12H27O4P	16.3	165.01	267.172	242.62	InChIKey=HRKAMJBPFPHCSD-UHFFFAOYSA-N	CC(C)COP(=O)(OCC(C)C)OCC(C)C
ESI+	[M+H]+	Tri-n-butyl citrate	C18H32O7	16.53	203.87	361.222		InChIKey=ZFOZVQLOBQUTQQ-UHFFFAOYSA-N	CCCCOC(=O)CC(O)(CC(=O)OCCCC)C(=O)OCCCC
ESI+	[M+H]+	Tri(butoxyethyl)phosphate	C18H39O7P	16.7	198.12	399.251		InChIKey=WTLBZVNBAKMVDP-UHFFFAOYSA-N	CCCCOCCOP(=O)(OCCOCCCC)OCCOCCCC
ESI+	[M+H]+	Triallate	C10H16Cl3NOS	17.19	162.33	306.006		InChIKey=MWBPRDONLNQCFV-UHFFFAOYSA-N	CC(C)N(C(C)C)C(=O)SCC(Cl)=C(Cl)Cl
ESI+	[M+H]+	Triazophos	C12H16N3O3PS	14.54	171.3	314.072		InChIKey=AMFGTOFWMRQMEM-UHFFFAOYSA-N	CCOP(=S)(OCC)OC1=NN(C=N1)C1=CC=CC=C1
ESI+	[M+H]+	Tributylamine	C12H27N	10.05	148.84	186.222		InChIKey=IMFACGCPASFAPR-UHFFFAOYSA-N	CCCCN(CCCC)CCCC
ESI+	[M+H]+	Trichlorfon	C4H8Cl3O4P	9.07	138.18	256.93		InChIKey=NFACJZMKEDPNKN-UHFFFAOYNA-N	COP(=O)(OC)C(O)C(Cl)(Cl)Cl
ESI-	[M-H]-	Triclocarban	C13H9Cl3N2O	16.63	167.79	312.971	176.37, 250.1	InChIKey=ICUTUKXCWQYESQ-UHFFFAOYSA-N	ClC1=CC=C(NC(=O)NC2=CC(Cl)=C(Cl)C=C2)C=C1
ESI+	[M+H]+	Triclocarban	C13H9Cl3N2O	16.18	173.98	314.985		InChIKey=ICUTUKXCWQYESQ-UHFFFAOYSA-N	ClC1=CC=C(NC(=O)NC2=CC(Cl)=C(Cl)C=C2)C=C1
ESI-	[M-H]-	Triclosan	C12H7Cl3O2	16.81	158.5	286.944	226.33, 244.92	InChIKey=XEFQLINVKFYRCS-UHFFFAOYSA-N	OC1=CC(Cl)=CC=C1OC1=CC=C(Cl)C=C1Cl
ESI+	[M+H]+	Tricresylphosphate	C21H21O4P	17.22	190.01	369.125		InChIKey=BOSMZFBHAYFUBJ-UHFFFAOYSA-N	CC1=CC=C(OP(=O)(OC2=CC=C(C)C=C2)OC2=CC=C(C)C=C2)C=C1
ESI+	[M+H]+	Triethylcitrate	C12H20O7	11.82	159.4	277.128	170.07	InChIKey=DOOTYTYQINUNNV-UHFFFAOYSA-N	CCOC(=O)CC(O)(CC(=O)OCC)C(=O)OCC
ESI+	[M+H]+	Triethylene Glycol Monobutyl Ether	C10H22O4	11.23	143.71	207.159		InChIKey=COBPKKZHLDDMTB-UHFFFAOYSA-N	CCCCOCCOCCOCCO
ESI+	[M+H]+	Triethylphosphate	C6H15O4P	10.72	131.26	183.078	186.62, 205.61	InChIKey=DQWPFSLDHJDLRL-UHFFFAOYSA-N	CCOP(=O)(OCC)OCC
ESI+	[M+H]+	Trifloxystrobin	C20H19F3N2O4	16.31	188.81	409.137		InChIKey=ONCZDRURRATYFI-TVJDWZFNSA-N	CO\N=C(\C(=O)OC)C1=C(CO\N=C(/C)C2=CC=CC(=C2)C(F)(F)F)C=CC=C1
ESI+	[M+H]+	Trifloxystrobin CGA 321113	C19H17F3N2O4	15.52	186.57	395.121		InChIKey=ISZQNKFXNXQTTF-NACSPRHISA-N	CO\N=C(\C(O)=O)C1=CC=CC=C1CO\N=C(/C)C1=CC=CC(=C1)C(F)(F)F
ESI+	[M+H]+	Trifloxystrobin NOA413161	C19H15F3N2O6	13.62	195.58	425.096		InChIKey=FNMBGDHYHINSHI-TYNPDKIBSA-N	CO\N=C(\C(O)=O)C1=CC=CC=C1CO\N=C(/C(O)=O)C1=CC=CC(=C1)C(F)(F)F
ESI+	[M+H]+	Trifloxystrobin NOA413163	C19H15F3N2O6	13.11	194.45	425.096		InChIKey=FNMBGDHYHINSHI-VDYLEKFBSA-N	CO\N=C(\C(O)=O)C1=CC=CC=C1CO\N=C(\C(O)=O)C1=CC=CC(=C1)C(F)(F)F
ESI-	[M-H]-	Trifluoromethanesulfonic acid	CHF3O3S	1.37	108.15	148.953	199.63	InChIKey=ITMCEJHCFYSIIV-UHFFFAOYSA-N	OS(=O)(=O)C(F)(F)F
ESI+	[M+H]+	Trimethoprim	C14H18N4O3	7.8	173.75	291.145	231.9	InChIKey=IEDVJHCEMCRBQM-UHFFFAOYSA-N	COC1=CC(CC2=C(N)N=C(N)N=C2)=CC(OC)=C1OC
ESI+	[M+H]+	Trimethylphosphate	C3H9O4P	6.15	116.51	141.031		InChIKey=WVLBCYQITXONBZ-UHFFFAOYSA-N	COP(=O)(OC)OC
ESI+	[M+H]+	Triphenylphosphate	C18H15O4P	15.73	172.48	327.078		InChIKey=XZZNDPSIHUTMOC-UHFFFAOYSA-N	O=P(OC1=CC=CC=C1)(OC1=CC=CC=C1)OC1=CC=CC=C1
ESI+	[M+H]+	Triphenylphosphine oxide	C18H15OP	13.88	163	279.093	227.16, 240.44, 249.54	InChIKey=FIQMHBFVRAXMOP-UHFFFAOYSA-N	O=P(C1=CC=CC=C1)(C1=CC=CC=C1)C1=CC=CC=C1
ESI+	[M+H]+	Tripropyl phosphate	C9H21O4P	14.23	149	225.125	216.74, 228.73, 237.12	InChIKey=RXPQRKFMDQNODS-UHFFFAOYSA-N	CCCOP(=O)(OCCC)OCCC
ESI+	[M+H]+	Tripropylamine	C9H21N	6.72	131.65	144.175		InChIKey=YFTHZRPMJXBUME-UHFFFAOYSA-N	CCCN(CCC)CCC
ESI+	[M+H]+	Tris(1-chloro-2-propyl)phosphate	C9H18Cl3O4P	14.26	162.58	327.008		InChIKey=KVMPUXDNESXNOH-UHFFFAOYNA-N	CC(CCl)OP(=O)(OC(C)CCl)OC(C)CCl
ESI+	[M+H]+	Tris(2-chloroethyl)phosphate	C6H12Cl3O4P	11.71	150.93	284.961		InChIKey=HQUQLFOMPYWACS-UHFFFAOYSA-N	ClCCOP(=O)(OCCCl)OCCCl
ESI+	[M+H]+	Tris(2-ethylhexl)phosphate	C24H51O4P	19.83	221.12	435.36		InChIKey=GTVWRXDRKAHEAD-UHFFFAOYNA-N	CCCCC(CC)COP(=O)(OCC(CC)CCCC)OCC(CC)CCCC
ESI+	[M+H]+	Tris(2-ethylhexyl)trimellitate	C33H54O6	20.92	258.93	547.399		InChIKey=KRADHMIOFJQKEZ-UHFFFAOYNA-N	CCCCC(CC)COC(=O)C1=CC(C(=O)OCC(CC)CCCC)=C(C=C1)C(=O)OCC(CC)CCCC
ESI-	[M-H]-	Tris(2,3-dibromopropyl)isocyanurate (two peaks)	C12H15Br6N3O3	17.58	199.43	727.607	209.75	InChIKey=KVMPUXDNESXNOH-UHFFFAOYNA-N	CC(CCl)OP(=O)(OC(C)CCl)OC(C)CCl
ESI+	[M+H]+	Tris(2,3-dibromopropyl)phosphate	C9H15Br6O4P	16.04	195.61	698.582	206.48	InChIKey=PQYJRMFWJJONBO-UHFFFAOYNA-N	BrCC(Br)COP(=O)(OCC(Br)CBr)OCC(Br)CBr
ESI+	[M+H]+	Tris(2,4-di-tert-butylphenyl)phosphate	C42H63O4P	21.03	277.43	663.454		InChIKey=AZSKHRTUXHLAHS-UHFFFAOYSA-N	CC(C)(C)C1=CC(=C(OP(=O)(OC2=C(C=C(C=C2)C(C)(C)C)C(C)(C)C)OC2=C(C=C(C=C2)C(C)(C)C)C(C)(C)C)C=C1)C(C)(C)C
ESI-	[M-H]-	Tritosulfuron	C13H9F6N5O4S	11.79	184.96	444.021		InChIKey=KVEQCVKVIFQSGC-UHFFFAOYSA-N	COC1=NC(=NC(NC(=O)NS(=O)(=O)C2=CC=CC=C2C(F)(F)F)=N1)C(F)(F)F
ESI+	[M+H]+	Tritosulfuron	C13H9F6N5O4S	13.74	186.88	446.035		InChIKey=KVEQCVKVIFQSGC-UHFFFAOYSA-N	COC1=NC(=NC(NC(=O)NS(=O)(=O)C2=CC=CC=C2C(F)(F)F)=N1)C(F)(F)F
ESI-	[M-H]-	Tylosin	C46H77NO17	15.58	293.81	914.511		InChIKey=WBPYTXDJUQJLPQ-CQICKBAWSA-N	CC[C@H]1OC(=O)C[C@@H](O)[C@H](C)[C@@H](O[C@@H]2O[C@H](C)[C@@H](O[C@H]3C[C@@](C)(O)[C@@H](O)[C@H](C)O3)[C@@H]([C@H]2O)N(C)C)[C@@H](CC=O)C[C@@H](C)C(=O)\C=C\C(\C)=C\[C@@H]1CO[C@@H]1O[C@H](C)[C@@H](O)[C@@H](OC)[C@H]1OC
ESI+	[M+H]+	Tylosin	C46H77NO17	12.97	282.55	916.526		InChIKey=WBPYTXDJUQJLPQ-CQICKBAWSA-N	CC[C@H]1OC(=O)C[C@@H](O)[C@H](C)[C@@H](O[C@@H]2O[C@H](C)[C@@H](O[C@H]3C[C@@](C)(O)[C@@H](O)[C@H](C)O3)[C@@H]([C@H]2O)N(C)C)[C@@H](CC=O)C[C@@H](C)C(=O)\C=C\C(\C)=C\[C@@H]1CO[C@@H]1O[C@H](C)[C@@H](O)[C@@H](OC)[C@H]1OC
ESI+	[M+H]+	Univul-4050H	C26H50N4O2	7.4	226.35	451.401		InChIKey=UONLDZHKYCFZRW-UHFFFAOYSA-N	CC1(C)CC(CC(C)(C)N1)N(CCCCCCN(C=O)C1CC(C)(C)NC(C)(C)C1)C=O
ESI-	[M-H]-	Ursolic acid	C30H48O3	17.64	219.38	455.353		InChIKey=WCGUUGGRBIKTOS-GPOJBZKASA-N	C[C@@H]1CC[C@@]2(CC[C@]3(C)C(=CC[C@@H]4[C@@]5(C)CC[C@H](O)C(C)(C)[C@@H]5CC[C@@]34C)[C@@H]2[C@H]1C)C(O)=O
ESI+	[M+H]+	Ursolic acid	C30H48O3	18.43	208.26	457.368		InChIKey=WCGUUGGRBIKTOS-GPOJBZKASA-N	C[C@@H]1CC[C@@]2(CC[C@]3(C)C(=CC[C@@H]4[C@@]5(C)CC[C@H](O)C(C)(C)[C@@H]5CC[C@@]34C)[C@@H]2[C@H]1C)C(O)=O
ESI+	[M+H]+	UV-234	C30H29N3O	19.72	219.51	448.238		InChIKey=OLFNXLXEGXRUOI-UHFFFAOYSA-N	CC(C)(C1=CC=CC=C1)C1=CC(=C(O)C(=C1)N1N=C2C=CC=CC2=N1)C(C)(C)C1=CC=CC=C1
ESI-	[M-H]-	UV-320	C20H25N3O	20.89	193.86	322.193		InChIKey=LHPPDQUVECZQSW-UHFFFAOYSA-N	CC(C)(C)C1=CC(=C(O)C(=C1)N1N=C2C=CC=CC2=N1)C(C)(C)C
ESI+	[M+H]+	UV-320	C20H25N3O	19.67	188.24	324.207		InChIKey=LHPPDQUVECZQSW-UHFFFAOYSA-N	CC(C)(C)C1=CC(=C(O)C(=C1)N1N=C2C=CC=CC2=N1)C(C)(C)C
ESI-	[M-H]-	UV-327	C20H24ClN3O	21.97	199.94	356.154		InChIKey=UWSMKYBKUPAEJQ-UHFFFAOYSA-N	CC(C)(C)C1=CC(=C(O)C(=C1)N1N=C2C=CC(Cl)=CC2=N1)C(C)(C)C
ESI+	[M+H]+	UV-328	C22H29N3O	20.15	196.56	352.238		InChIKey=ZMWRRFHBXARRRT-UHFFFAOYSA-N	CCC(C)(C)C1=CC(=C(O)C(=C1)N1N=C2C=CC=CC2=N1)C(C)(C)CC
ESI+	[M+H]+	UV-928	C29H35N3O	20.42	220.23	442.285		InChIKey=UZUNCLSDTUBVCN-UHFFFAOYSA-N	CC(C)(C)CC(C)(C)C1=CC(=C(O)C(=C1)N1N=C2C=CC=CC2=N1)C(C)(C)C1=CC=CC=C1
ESI+	[M+H]+	Uvinul A Plus	C24H31NO4	17.35	209.29	398.233		InChIKey=FDATWRLUYRHCJE-UHFFFAOYSA-N	CCCCCCOC(=O)C1=CC=CC=C1C(=O)C1=C(O)C=C(C=C1)N(CC)CC
ESI-	[M-H]-	Valsartan	C24H29N5O3	11.8	203.89	434.22		InChIKey=ACWBQPMHZXGDFX-UHFFFAOYNA-N	CCCCC(=O)N(CC1=CC=C(C=C1)C1=CC=CC=C1C1=NNN=N1)C(C(C)C)C(O)=O
ESI+	[M+H]+	Valsartan	C24H29N5O3	14.38	204.42	436.234		InChIKey=ACWBQPMHZXGDFX-UHFFFAOYNA-N	CCCCC(=O)N(CC1=CC=C(C=C1)C1=CC=CC=C1C1=NNN=N1)C(C(C)C)C(O)=O
ESI-	[M-H]-	Valsartan acid	C14H10N4O2	6.27	162.3	265.073		InChIKey=USAWIVMZUYOXCF-UHFFFAOYSA-N	OC(=O)C1=CC=C(C=C1)C1=CC=CC=C1C1=NN=NN1
ESI+	[M+H]+	Valsartan acid	C14H10N4O2	11.15	161.62	267.088		InChIKey=USAWIVMZUYOXCF-UHFFFAOYSA-N	OC(=O)C1=CC=C(C=C1)C1=CC=CC=C1C1=NN=NN1
ESI-	[M-H]-	Vardenafil	C23H32N6O4S	14.91	219.66	487.213		InChIKey=SECKRCOLJRRGGV-UHFFFAOYSA-N	CCCC1=NC(C)=C2N1NC(=NC2=O)C1=C(OCC)C=CC(=C1)S(=O)(=O)N1CCN(CC)CC1
ESI+	[M+H]+	Vardenafil	C23H32N6O4S	12.03	227.75	489.228		InChIKey=SECKRCOLJRRGGV-UHFFFAOYSA-N	CCCC1=NC(C)=C2N1NC(=NC2=O)C1=C(OCC)C=CC(=C1)S(=O)(=O)N1CCN(CC)CC1
ESI-	[M-H]-	Venlafaxine-O-desmethyl	C16H25NO2	11.32	172.85	262.181		InChIKey=KYYIDSXMWOZKMP-UHFFFAOYNA-N	CN(C)CC(C1=CC=C(O)C=C1)C1(O)CCCCC1
ESI+	[M+H]+	Venlafaxine-O-desmethyl	C16H25NO2	8.96	166.78	264.196		InChIKey=KYYIDSXMWOZKMP-UHFFFAOYNA-N	CN(C)CC(C1=CC=C(O)C=C1)C1(O)CCCCC1
ESI+	[M+H]+	Verapamil	C27H38N2O4	12.21	208.22	455.29		InChIKey=SGTNSNPWRIOYBX-UHFFFAOYNA-N	COC1=CC=C(CCN(C)CCCC(C#N)(C(C)C)C2=CC(OC)=C(OC)C=C2)C=C1OC
ESI-	[M-H]-	Warfarin	C19H16O4	10.06	171.91	307.097	243.51	InChIKey=PJVWKTKQMONHTI-UHFFFAOYNA-N	CC(=O)CC(C1=CC=CC=C1)C1=C(O)C2=CC=CC=C2OC1=O
ESI+	[M+H]+	Warfarin	C19H16O4	14.09	168.14	309.112		InChIKey=PJVWKTKQMONHTI-UHFFFAOYNA-N	CC(=O)CC(C1=CC=CC=C1)C1=C(O)C2=CC=CC=C2OC1=O
ESI-	[M-H]-	Zearalenone	C18H22O5	14.37	178.16	317.14		InChIKey=MBMQEIFVQACCCH-QBODLPLBSA-N	C[C@H]1CCCC(=O)CCC\C=C\C2=C(C(O)=CC(O)=C2)C(=O)O1
ESI+	[M+H]+	Ziprasidone	C21H21ClN4OS	11.18	192.95	413.12		InChIKey=MVWVFYHBGMAFLY-UHFFFAOYSA-N	ClC1=C(CCN2CCN(CC2)C2=NSC3=CC=CC=C23)C=C2CC(=O)NC2=C1

## Sheet: SX2_Internal_Standards
Table SX2: Mixture of internal standards used for quality control and evaluation of the measurment stability.
Ion mode	Name	Formula	RT [min]	CCS [Å2]	m/z measured	SD ΔCCS (Solvent mixture N=5) [%]	SD ΔCCS (Samples N=30) [%]	SD ΔRT (Solvent mixture N=5) [min]	SD ΔRT (Samples N=30) [min]
ESI-	IS03_Mono-isobutylphthalate-D4	C12D4H9O4^1-	10.31	150.75	225.107	0.22	0.15	0	0.04
ESI+	IS05_Diazinon-D10	C12D10H12N2O3PS^1+	15.64	169.21	315.171	0.43	0.32	0.04	0.02
ESI+	IS22_Carbamazepine-D10	C15D10H3N2O^1+	12.19	150.26	247.165	0.57	0.41	0	0.02
ESI-	IS23_Triclosan-D3	C12D3H3Cl3O2^1-	16.8	157.82	289.963	0.23	0.26	0.08	0.08
ESI+	IS24_Atrazine-13C3	^C5^13C3H15ClN5^1+	12.78	148.5	219.111	0.61	0.42	0	0.06
ESI+	IS29_Carbendazim-D4	C9D4H6N3O2^1+	7.29	137.69	196.102	0.54	0.49	0.02	0.05
ESI+	IS30_Tri-n-butylphosphate-D27	C12D27HO4P^1+	16.33	168.65	294.341	0.47	0.31	0.04	0.03
ESI+	IS31_DEET-D7	C12D7H10NO^1+	13	143.16	198.174	0.65	0.41	0.01	0.01
ESI+	IS37_Metolachlor-D6	C15D6H17ClNO2^1+	14.99	160.17	290.179	0.4	0.34	0	0.01
ESI+	IS38_Isoproturon-D3	C12D3H16N2O^1+	12.94	152.37	210.168	0.12	0.41	0	0.01
ESI-	IS40_Diclofenac-D4	C14D4H6Cl2NO2^1-	13.29	161.79	298.034	0.14	0.22	0	0.04
ESI+	IS40_Diclofenac-D4	C14D4H8Cl2NO2^1+	15.27	159.6	300.049	0.28	0.35	0.01	0.03
ESI+	IS41_Caffeine-D3	C8D3H8N4O2^1+	7.7	139.07	198.107	0.61	0.47	0.01	0.03
ESI-	IS46_Laurylsulfate-D25	C12D25O4S^1-	16.21	168.13	290.304	0.14	0.18	0	0.05
ESI+	IS47_Atenolol-D7	C14D7H16N2O3^1+	6.28	157.94	274.214	0.38	0.44	0.02	0.03
ESI+	IS48_Progesterone-D9	C21D9H22O2^1+	15.42	181.67	324.288	0.25	0.22	0	0.01
ESI+	IS49_Verapamil-D6	C27D6H33N2O4^1+	12.19	208.54	461.328	0.11	0.12	0	0.04
ESI-	IS50_Bezafibrate-D4	C19D4H15ClNO4^1-	12.26	181.92	364.126	0.09	0.14	0.09	0.14
ESI+	IS50_Bezafibrate-D4	C19D4H17ClNO4^1+	13.95	179.6	366.14	0.29	0.27	0.04	0.04
ESI+	IS51_Sulfamethoxazole-D4	C10D4H8N3O3S^1+	8.35	154	258.084	0.49	0.38	0.01	0.01
ESI-	IS54_Acesulfame-D4	C4D4NO4S^1-	2.25	122.07	166.012	0.43	0.33	0.43	0.33
ESI+	IS55_Tebuconazole-D9	C16D9H14ClN3O^1+	15.46	168.27	317.209	0.38	0.35	0.01	0.01
ESI-	IS56_Hydrochlorothiazide-13C6	^C^13C^6H7C^lN3O4S21-	4.92	152.72	301.977	0.14	0.23	0.14	0.23
ESI+	IS57_Imidacloprid-D4	C9D4H7ClN5O2^1+	8.64	156.24	260.085	0.43	0.38	0.01	0.01
ESI-	IS62_Bentazone-D6	C10D6H5N2O3S^1-	7.52	146.12	245.087	0.17	0.23	0.17	0.24
ESI-	IS63_Cyclamate-D11	C6D11HNO3S^1-	6.01	138.57	189.123	0.19	0.26	0.19	0.26

## Sheet: SX3_TIMS_separated_interference
Table SX3: Summary of annotations based on the m/z of the expected ion (window of 5 ppm) and RT (window of ±0.25 min) in the EIC, where a different peak in the extracted mobilogram (EIM) is present.
Ionization mode	Sample Matrix (native)	Molecular formula	Compound name	Interference or false positive	m/z expected	ppm	RT expected [min]	Δ RT [min]	CCS expected [Å²]	Δ CCS [%]
ESI+	urine	C10H12O2	4-(4-Hydroxyphenyl)butan-2-one	False positive	165.091	-0.76	11.68	0.15	152.89	31.71
ESI+	urine	C19H19ClN2	Desloratadine	False positive	311.131	4.48	11.72	-0.25	178.86	7.95
ESI+	urine	C9H6O4	Esculetin	False positive	179.034	2.98	7.33	-0.02	134.04	31.95
ESI+	urine	C8H14N2O2	Levetiracetam	False positive	171.113	0.01	6.92	-0.11	231.75	-39.89
ESI+	urine	C11H11N5	2-Amino-3,8-dimethylimidazo-[4,5-f]quinoxaline (MeIQx)	False positive	214.109	-4.03	7.73	0.04	149.63	29.06
ESI+	urine	C2H7O2PS2	Dimethyldithiophosphate	interference separated by TIMS	158.97	2.02	0.18	0.12	153.44	-12.79
ESI+	urine	C18H24N2O4	Isoxaben	interference separated by TIMS	333.181	-2.84	14.31	-0.1	188.63	15.44
ESI+	urine	C18H19NO4	Kresoxim-methyl	interference separated by TIMS	314.139	4.91	15.39	0.11	169.38	53.64
ESI+	urine	C19H24N2O3	Labetalol	interference separated by TIMS	329.186	-3.44	10.51	0.07	177.9	24.78
ESI+	urine	C16H19N3O4S	Metazachlor BH 479-9	interference separated by TIMS	350.117	1.33	9.71	0.23	177.09	35.45
ESI+	urine	C15H21NO4	Metolachlor OA	interference separated by TIMS	280.154	1.96	12.71	0	162.09	21.12
ESI+	urine	C20H26O2	Norethindrone	interference separated by TIMS	299.201	-0.51	13.9	0.24	179.66	22.68
ESI+	urine	C11H8N2	Norharmane	interference separated by TIMS	169.076	-1.45	8.32	-0.04	135.38	23
ESI+	urine	C17H27NO2	Octyl-dimethyl-PABA or 2-ethylhexyl 4-(N,N-dimethylamino)benzoate	interference separated by TIMS	278.212	-0.54	17.95	-0.04	187.54	-5.77
ESI+	urine	C22H31NO3	Oxybutynin	interference separated by TIMS	358.238	-3.48	13.47	0.25	189.59	3.48
ESI+	urine	C17H19NO3	Piperine	interference separated by TIMS	286.144	-4.3	14.59	0.01	179.29	-7.99
ESI+	urine	C28H27NO4S	Raloxifene	interference separated by TIMS	474.173	-1.42	11.33	-0.1	216.95	-6.56
ESI+	urine	C17H38N^1+	Tetradecyltrimethylammonium	interference separated by TIMS	256.3	-0.59	16.53	0	189.07	-7.53
ESI+	urine	C14H26O2	TMDD	interference separated by TIMS	227.201	0.99	16.44	-0.07	179.01	18.43
ESI+	urine	C18H15OP	Triphenylphosphine oxide	interference separated by TIMS	279.093	4.56	13.85	0.1	165.18	9.95
ESI+	urine	C30H29N3O	UV-234	interference separated by TIMS	448.238	-3.52	19.77	-0.17	220.29	14.95
ESI+	urine	C20H30O2	17alpha-Methyltestosterone	interference separated by TIMS	303.232	1.78	14.7	-0.17	179.7	29.08
ESI+	urine	C9H7NO	4-Hydroxyquinoline	interference separated by TIMS	146.06	-0.47	6.84	-0.12	127.14	13.85
ESI-	urine	C6H13NO3S	Cyclamate	False positive	178.054	0.79	6.28	-0.06	138.22	52.9
ESI-	urine	C11H9NO2	Indole-3-acrylic acid	False positive	186.056	-1.18	6.29	-0.25	135.63	10.7
ESI-	urine	C7HF15O3S	Perfluoroheptanesulfonic acid	False positive	448.933	-5	14.68	-0.25	159.8	26.64
ESI-	urine	C9HF17O2	Perfluorononanoic acid	False positive	462.963	-0.41	15.34	0.19	179.35	-8.26
ESI-	urine	C8HF15O2	Perfluorooctanoic acid	False positive	412.966	1.11	14.62	0.25	170.85	-7.82
ESI-	urine	C15H10O4	Daidzein	interference separated by TIMS	253.051	-4.25	9.53	0.16	158.03	-14.52
ESI-	urine	C12H15NO3	DEET carboxylic acid	interference separated by TIMS	220.098	0.63	8.25	-0.13	157.23	13.87
ESI-	urine	C9H6O4	Esculetin	interference separated by TIMS	177.019	-1.08	5.95	0.03	127.38	16.96
ESI+	serum	C7H9NO	2-(2-Pyridyl)ethanol	False positive	124.076	-1.58	1.06	0.03	121.7	12.93
ESI+	serum	C6H8ClN5O2S	Clothianidin	False positive	250.016	-4.31	8.59	-0.01	155.43	34.32
ESI+	serum	C12H17NO4S	Dimethenamid OA	False positive	272.095	1.05	11.26	-0.09	157.49	25.36
ESI+	serum	C9H22O4P2S4	Ethion	False positive	384.995	0.82	16.88	0.14	178.7	15.76
ESI+	serum	C25H31F3O5S	Fluticasone propionate	False positive	501.192	-0.89	15.24	-0.05	213.38	3.27
ESI+	serum	C9H10ClN3O	Imidacloprid-urea	False positive	212.059	2.22	8.58	0.05	145.57	50.4
ESI+	serum	C15H11ClN2O2	Oxazepam	False positive	287.058	-0.74	13.14	-0.08	166.16	57.16
ESI+	serum	C12H14N4O4S	Sulfadimethoxine	False positive	311.081	4.66	9.94	0.15	171.9	6.06
ESI+	serum	C19H15F3N2O6	Trifloxystrobin NOA413163	False positive	425.096	4.31	13.02	0.09	200.9	32.12
ESI+	serum	C16H30O4	2,2,4-Trimethyl-1,3-pentanediol diisobutyrate	interference separated by TIMS	287.222	-1.21	17.03	-0.12	182.21	7.86
ESI+	serum	C9H17N5S	Ametryne	interference separated by TIMS	228.128	0.97	12.79	0.01	157.76	40.56
ESI+	serum	C10H12N2O	Cotinine	interference separated by TIMS	177.102	-0.11	3.6	-0.07	145.4	28.26
ESI+	serum	C16H30O4	Diisopropyl sebacate	interference separated by TIMS	287.222	-1.21	17.03	-0.12	175.57	11.94
ESI+	serum	C14H31NO	N,N-Dimethyldodecylamine N-oxide	interference separated by TIMS	230.248	-1.59	15.66	-0.09	177.85	56.27
ESI+	serum	C13H25N	N-Methyl-dicyclohexylamine	interference separated by TIMS	196.206	1.18	9.5	-0.09	150.9	12.89
ESI+	serum	C13H29N	N-Methyldodecylamine	interference separated by TIMS	200.237	4.73	15.56	-0.03	169.65	40.46
ESI+	serum	C9H7N	Quinoline	interference separated by TIMS	130.065	-3.73	9.67	0.04	122.16	13.61
ESI+	serum	C17H38N^1+	Tetradecyltrimethylammonium	interference separated by TIMS	256.3	-3.06	16.53	-0.1	189.07	-3.94
ESI+	serum	C12H20O7	Triethylcitrate	interference separated by TIMS	277.128	3.5	11.78	0.03	161.66	5.05
ESI+	breastmilk	C8H12N2O2S	4-Amino-N,N-dimethylbenzenesulfonamide	False positive	201.069	-4.99	7.9	0.11	140.58	39.33
ESI+	breastmilk	C19H20ClNO4	Bezafibrate	False positive	362.115	-1.6	13.98	0	180.72	5.71
ESI+	breastmilk	C20H28N2O5	Enalapril	False positive	377.207	-3.92	11.61	0.08	188.95	16.13
ESI+	breastmilk	C16H14O3	Ketoprofen	False positive	255.102	3.3	13.53	-0.17	161.16	8.42
ESI+	breastmilk	C15H11ClN2O2	Oxazepam	False positive	287.058	-1.66	13.14	-0.09	166.16	20.54
ESI+	breastmilk	C9H20N2O2	Propamocarb	False positive	189.16	3.68	6.35	0.02	145.1	21.03
ESI+	breastmilk	C11H19NOS	2-Octyl-4-isothiazolin-3-one	interference separated by TIMS	214.126	-3.53	14.92	0.03	159.82	39.34
ESI+	breastmilk	C12H21N2O3PS	Diazinon	interference separated by TIMS	305.108	-2.2	15.62	0.27	170.63	8.04
ESI+	breastmilk	C12H18ClNO2S	Dimethenamid	interference separated by TIMS	276.082	-0.26	14.06	0.29	158.2	21.17
ESI+	breastmilk	C13H10N2O3S	Phenylbenzimidazole sulfonic acid	interference separated by TIMS	275.048	1.06	7.17	0.16	168.55	-11.47
ESI+	breastmilk	C14H20N2O2	Pindolol	interference separated by TIMS	249.16	-1.05	7.45	-0.06	161.02	6.33
ESI+	breastmilk	C17H19NO3	Piperine	interference separated by TIMS	286.144	-0.3	14.59	0.02	179.29	-5.2
ESI-	breastmilk	C18H20O2	Equilin	interference separated by TIMS	267.139	3.35	16.15	0.14	172.16	34.16
ESI-	breastmilk	C18H28O3	Methyl 3-(3,5-di-tert-butyl-4-hydroxyphenyl)propionate	interference separated by TIMS	291.197	3.36	17.33	0.16	180.6	25.23
ESI-	breastmilk	C10HF19O2	Perfluorodecanoic acid	interference separated by TIMS	512.96	3.83	15.96	0.05	174.08	20.57
ESI-	breastmilk	C8HF15O2	Perfluorooctanoic acid	interference separated by TIMS	412.966	4.78	14.62	0.07	170.85	-8.71
ESI+	wastewater	C19H24N2O3	Labetalol	False positive	329.186	-1.91	10.51	0.07	177.9	-10.25
ESI+	wastewater	C14H20N3O5PS	Pyrazophos	False positive	374.093	1.92	15.8	0.19	193.93	8.15
ESI+	wastewater	C14H26O2	TMDD	False positive	227.201	-0.15	16.44	-0.11	179.01	5.66
ESI+	wastewater	C9H11Cl2O3PS	Toclofos-methyl	False positive	300.962	-0.11	15.84	-0.03	154.06	17.43
ESI+	wastewater	C10H16Cl3NOS	Triallate	False positive	306.006	4.5	17.2	0.03	164.66	24.85
ESI+	wastewater	C10H10N2	1,5-Diaminonaphthalene	interference separated by TIMS	159.092	-1.74	6.98	-0.17	131.29	15.68
ESI+	wastewater	C15H12N2O2	2-Hydroxycarbamazepine	interference separated by TIMS	253.097	-2.93	10.35	-0.14	154.76	27.05
ESI+	wastewater	C8H12N2O	2-Isopropyl-6-methyl-pyrimidin-4-ol	interference separated by TIMS	153.102	-1.38	7.54	-0.06	133.98	30.16
ESI+	wastewater	C10H10N2	4-Amino-2-methylquinoline	interference separated by TIMS	159.092	-1.75	6.98	-0.17	131.29	15.68
ESI+	wastewater	C10H17N	Amantadine	interference separated by TIMS	152.143	-2.54	8.91	-0.02	201.16	-29.97
ESI+	wastewater	C11H10O5	Fraxidin	interference separated by TIMS	223.06	0.36	9.59	-0.15	145.56	24.27
ESI-	wastewater	C7HF13O2	Perfluoroheptanoic acid	False positive	362.97	-0.83	13.74	0.05	161.79	-8.87
ESI-	wastewater	C10H10O7S	Dimethyl-5-sulfoisophthalate	interference separated by TIMS	273.007	-3.97	8.35	0.03	162.59	45.15
ESI-	wastewater	C8HF15O2	Perfluorooctanoic acid	interference separated by TIMS	412.966	3.03	14.62	0.08	170.85	-8.81
ESI-	wastewater	C16H15F6N5O	Sitagliptin	interference separated by TIMS	406.111	-1.21	12.2	-0.06	199.02	-7.99
ESI+	dust	C22H17ClN2	Clotrimazole	False positive	345.115	3.03	13.83	-0.05	256.44	-8.46
ESI+	dust	C9H17NO2	Gabapentin	False positive	172.133	3.07	7.29	0.04	204.41	-31.7
ESI+	dust	C11H15NO4S	Methiocarb sulfone	False positive	258.079	5	9.59	-0.25	165.53	-5.9
ESI+	dust	C17H29NO	2,6-Di-tert-Butyl-4-(dimethylamino)methylphenol	interference separated by TIMS	264.232	-1.49	12.78	0.11	178.19	27.77
ESI+	dust	C21H26O3	2-Hydroxy-4-(octyloxyl)benzophenone	interference separated by TIMS	327.195	1.15	18.91	-0.06	195.59	-16.37
ESI+	dust	C9H18N2O	3-Cyclohexyl-1,1-dimethylurea	interference separated by TIMS	171.149	1.47	10.83	-0.01	141.83	56.2
ESI+	dust	C18H22N2O2	6PPD-Quinone	interference separated by TIMS	299.175	-1.19	15.62	0.05	183.98	39.66
ESI+	dust	C19H34N^1+	Benzyldimethyldecylammonium	interference separated by TIMS	276.269	0.07	14.73	0.19	185.98	-4.6
ESI+	dust	C12H10O4S	Bisphenol S	interference separated by TIMS	251.037	-0.09	9.38	0.1	157.55	8.05
ESI+	dust	C16H16ClNO2S	Clopidogrel	interference separated by TIMS	322.066	2.49	15.37	0.04	172.01	10.49
ESI+	dust	C16H26O7S	Dicyclohexyl sulfosuccinate	interference separated by TIMS	363.147	-1.15	14.12	0.01	203.17	-12.67
ESI+	dust	C22H34O4	Diisoheptyl phthalate	interference separated by TIMS	363.253	-4.79	18.67	-0.02	206.07	20.74
ESI+	dust	C26H48O4	DINCH	interference separated by TIMS	425.363	4.76	20.14	-0.14	228.41	-3.27
ESI+	dust	C12H23NO	Dodecane-12-lactam	interference separated by TIMS	198.185	0.25	13.95	0.16	150.8	11.14
ESI+	dust	C11H10O5	Fraxidin	interference separated by TIMS	223.06	0.37	9.59	-0.11	145.56	32
ESI+	dust	C12H11ClN2O5S	Furosemide	interference separated by TIMS	331.015	-2.8	14.25	0.04	164.38	45.31
ESI+	dust	C12H27N	N,N-Dimethyldecylamine	interference separated by TIMS	186.222	0.53	13.76	-0.03	161.23	34.96
ESI+	dust	C14H31N	N,N-Dimethyldodecylamine	interference separated by TIMS	214.253	0.35	15.44	-0.05	172.01	39.36
ESI+	dust	C14H31NO	N,N-Dimethyldodecylamine N-oxide	interference separated by TIMS	230.248	0.31	15.66	-0.05	177.85	38.32
ESI+	dust	C16H35N	N,N-Dimethyltetradecylamine	interference separated by TIMS	242.284	0.85	16.67	-0.04	180.94	40.27
ESI+	dust	C13H16N2S	N-Cyclohexyl-2-benzothiazole-amine	interference separated by TIMS	233.111	-1.4	14.05	0.18	157.43	36.83
ESI+	dust	C13H29N	N-Methyldodecylamine	interference separated by TIMS	200.237	-0.56	15.56	-0.04	169.65	40.81
ESI+	dust	C14H20N2O2	Pindolol	interference separated by TIMS	249.16	-1.35	7.45	-0.08	161.02	40.83
ESI+	dust	C18H32O7	Tri-n-butyl citrate	interference separated by TIMS	361.222	-1.78	16.54	-0.03	205.15	-4.74
ESI+	dust	C30H48O3	Ursolic acid	interference separated by TIMS	457.368	-0.23	18.43	0.25	209.71	6.64
ESI+	dust	C24H31NO4	Uvinul A Plus	interference separated by TIMS	398.233	3.84	17.36	-0.03	210.68	-8.66
ESI-	dust	C12H15N3O2S	Albendazole	False positive	264.081	-1.66	14.26	0.13	166.08	-4.18
ESI-	dust	C12H16N2O3	Carbetamide	interference separated by TIMS	235.109	-0.37	8.66	0	160.94	5.13
ESI-	dust	C10H12N2O5	Dinoterb	interference separated by TIMS	239.067	-1	12.47	0.2	149.8	3.39

## Sheet: SX4_Annotated_compounds_native
Table SX4: Summary of annotations and corresponding identification level (Schymanski) recieved in the unspiked matrices.
Ionization mode	Sample Matrix (native)	Molecular formula	Compound name	Schymanski level	m/z expected	ppm	RT expected [min]	Δ RT [min]	MS/MS score	CCS expected [Å²]	Δ CCS [%]
ESI+	urine	C11H23NO2	4-Hydroxy-1-(2-hydroxyethyl)-2,2,6,6-tetramethylpiperidine	1	202.18	-0.86	2.26	-0.04	890.77	145.09	-0.4
ESI+	urine	C18H22N2O2	6PPD-Quinone	1	299.175	0.41	15.62	0.07	771.82	183.98	-0.67
ESI+	urine	C28H52N2O4	Bis(2,2,6,6-tetramethyl-4-piperidyl)sebacate	1	481.4	1.83	11.86	-0.02	347.98	225.54	-0.37
ESI+	urine	C24H38O4	Bis(2-ethylhexyl)phthalate	1	391.284	0.11	19.17	-0.04	989.76	213.76	-0.33
ESI+	urine	C18H31NO4	Bisoprolol	1	326.233	0.31	10.99	0.01	856.89	193.19	-0.23
ESI+	urine	C8H10N4O2	Caffeine	1	195.088	-0.14	7.73	0.01	990.12	141.69	-0.62
ESI+	urine	C38H69NO13	Clarithromycin	1	748.484	-1.7	14.01	0.01	794.37	266.32	-0.46
ESI+	urine	C10H12N2O	Cotinine	1	177.102	-0.84	3.6	-0.15	993.65	145.4	-0.35
ESI+	urine	C26H42O4	Di-isononyl phthalate	1	419.316	0.06	19.65	-0.07	976.27	225.15	-0.69
ESI+	urine	C16H22O4	Dibutylphthalate	1	279.159	-0.83	16.39	-0.01	979.3	171.63	-0.22
ESI+	urine	C26H48O4	DINCH	1	425.363	0.63	20.14	-0.11	825.91	228.41	-0.27
ESI+	urine	C12H11O4P	Diphenylphosphate	1	251.047	-0.21	17.61	0.01	947.58	157.41	-0.45
ESI+	urine	C22H43NO	Erucamide	1	338.342	0.35	19.64	-0.06	759.08	200.95	-0.24
ESI+	urine	C21H30O5	Hydrocortisone	1	363.217	0.28	12.41	-0.03	553.03	190.47	-0.32
ESI+	urine	C19H39N2O3^1+	Lauramidopropylbetaine	1	343.296	-0.71	15.93	-0.02	998.28	201.5	-0.58
ESI+	urine	C16H33NO3	Lauryl diethanolamide	1	288.253	-0.59	16.34	-0.01	973.76	187.93	-0.64
ESI+	urine	C14H22N2O	Lidocaine	1	235.18	-0.36	8.36	0.02	976.24	158.3	-0.35
ESI+	urine	C15H24N2O	Lupanine	1	249.196	-0.19	5.64	0.09	764.98	156.4	-0.14
ESI+	urine	C9H19NO	N,N-Di-n-butylformamide	1	158.154	1.84	13.5	0	990.26	143.19	-0.09
ESI+	urine	C14H31NO	N,N-Dimethyldodecylamine N-oxide	1	230.248	-0.67	15.66	-0.02	982.51	177.85	-0.58
ESI+	urine	C18H35NO	Oleic acid amide	1	282.279	0.32	18.56	-0.03	547.58	192.82	-0.93
ESI+	urine	C9H7N	Quinoline	1	130.065	0.06	9.67	0.07	729.22	122.16	0.39
ESI+	urine	C9H7NO	Quinoline N-oxide	1	146.06	0.73	7.49	-0.13	801.02	126.64	0.26
ESI+	urine	C16H36N^1+	Tetrabutylammonium	1	242.284	-2.03	11.08	0.01	888.79	169.76	-0.48
ESI+	urine	C7H8N4O2	Theobromine	1	181.072	-0.74	5.88	0.01	945.95	132.34	0
ESI+	urine	C7H8N4O2	Theophyllin	1	181.072	-0.37	6.75	-0.14	999.15	137.38	1.7
ESI+	urine	C18H39O7P	Tri(butoxyethyl)phosphate	1	399.251	1.61	16.71	0	806.73	199.58	-0.09
ESI+	urine	C9H18Cl3O4P	Tris(1-chloro-2-propyl)phosphate	1	327.008	-0.34	14.26	0.06	999.21	164.33	-0.3
ESI-	urine	C14H22O	4-tert-Octylphenol	1	205.16	-0.46	17.21	0.11	725.97	156.44	-0.73
ESI-	urine	C8H5F13O3S	6:2 fluorotelomer sulfonic acid	1	426.968	0.39	14.59	0.17	287.66	168.38	0.07
ESI-	urine	C4H5NO4S	Acesulfame	1	161.987	2.44	2.51	-0.25	568.31	122.69	-0.21
ESI-	urine	C14H12O6S	Benzophenone-4	1	307.028	-0.35	9.74	0.22	900.56	167.74	1.15
ESI-	urine	C16H35O4P	Bis(2-ethylhexyl)phosphate	1	321.22	-0.07	17.03	0.19	992.97	188.6	0.13
ESI-	urine	C12H11O4P	Diphenylphosphate	1	249.032	1.29	10.84	0.08	946.87	152.89	-0.1
ESI-	urine	C12H26O4S	Dodecyl sulfate	1	265.148	0.29	16.22	0.2	995.67	167.76	-0.79
ESI-	urine	C18H30O3S	Dodecylbenzenesulfonic acid	1	325.184	0.05	17.22	0.24	997.3	186.15	-0.17
ESI-	urine	C9H7NO	Indole-3-carboxyaldehyde	1	144.046	2.28	9.41	-0.02	788.07	122.88	-0.29
ESI-	urine	C7H7O4S^1-	p-Tolyl Sulfate	1	187.007	1.6	7.41	-0.09	661.32	135.86	0.06
ESI-	urine	C7H5NO3S	Saccharin	1	181.992	-1.56	5	-0.23	735.67	129.23	0.69
ESI-	urine	C14H30O4S	Tetradecylsulfate	1	293.179	-2.44	17.19	0.21	988.64	175.81	-0.73
ESI+	serum	C15H17N3	1,3-Di-o-tolylguanidine	1	240.149	0.25	9.76	-0.01	587.76	159.86	-1.18
ESI+	serum	C17H29NO	2,6-Di-tert-Butyl-4-(dimethylamino)methylphenol	1	264.232	3.06	12.78	-0.03	819.37	178.19	-1.55
ESI+	serum	C8H12N2O	2-Isopropyl-6-methyl-pyrimidin-4-ol	1	153.102	0.4	7.54	-0.09	956.26	133.98	-1.3
ESI+	serum	C23H42N^1+	Benzyldimethyltetradecylammonium	1	332.331	0.45	17.05	-0.02	975.16	206.31	-0.36
ESI+	serum	C24H38O4	Bis(2-ethylhexyl)phthalate	1	391.284	0	19.17	-0.02	903.65	213.76	0.12
ESI+	serum	C38H69NO13	Clarithromycin	1	748.484	0.58	14.01	-0.01	603.53	266.32	0.14
ESI+	serum	C16H22O4	Dibutylphthalate	1	279.159	0.97	16.39	0.03	982.21	171.63	-0.83
ESI+	serum	C22H48N^1+	Didecyldimethylammonium	1	326.378	1.34	17.35	-0.03	995.67	212.52	-0.61
ESI+	serum	C26H48O4	DINCH	1	425.363	2.1	20.14	-0.07	997.3	228.41	-0.26
ESI+	serum	C12H11O4P	Diphenylphosphate	1	251.047	-0.26	17.61	-0.02	788.07	157.41	-1.41
ESI+	serum	C22H43NO	Erucamide	1	338.342	0.89	19.64	-0.04	517.61	200.95	-0.46
ESI+	serum	C21H30O5	Hydrocortisone	1	363.217	-1.01	12.41	-0.02	452.64	190.47	-0.85
ESI+	serum	C19H39N2O3^1+	Lauramidopropylbetaine	1	343.296	-0.28	15.93	-0.02	977.52	201.5	-1.27
ESI+	serum	C16H33NO3	Lauryl diethanolamide	1	288.253	-3.59	16.34	0.06	954.56	187.93	-1.29
ESI+	serum	C9H19NO	N,N-Di-n-butylformamide	1	158.154	-2.33	13.5	0.02	999.47	143.19	-1.21
ESI+	serum	C16H35NO	N,N-Dimethyltetradecylamine-N-oxide	1	258.279	2.48	16.82	-0.01	968.66	187.29	-1.1
ESI+	serum	C16H36N^1+	Tetrabutylammonium	1	242.284	-2.04	11.08	-0.01	472.65	169.76	-0.89
ESI+	serum	C18H39O7P	Tri(butoxyethyl)phosphate	1	399.251	0.34	16.71	0	862.56	199.58	-0.64
ESI+	serum	C18H15OP	Triphenylphosphine oxide	1	279.093	0.89	13.85	-0.01	906.1	165.18	-1.42
ESI+	serum	C9H18Cl3O4P	Tris(1-chloro-2-propyl)phosphate	1	327.008	0.28	14.26	0.02	999.46	164.33	-1.11
ESI+	serum	C6H12Cl3O4P	Tris(2-chloroethyl)phosphate	1	284.961	2.11	11.71	-0.01	699.72	153.1	-1.23
ESI+	serum	C27H38N2O4	Verapamil	1	455.29	4.96	12.27	-0.02	978.98	209.37	0.29
ESI-	serum	C23H32O2	2,2'-Methylenebis(6-tert-butyl-p-cresol)	1	339.233	0.13	18.81	0.03	978.53	197.33	-0.22
ESI-	serum	C14H22O	4-tert-Octylphenol	1	205.16	-0.86	17.21	0.12	957.06	156.44	-0.67
ESI-	serum	C16H35O4P	Bis(2-ethylhexyl)phosphate	1	321.22	-0.14	17.03	0.17	935.1	188.6	-0.06
ESI-	serum	C24H40O5	Cholic acid	1	407.28	0.49	14.67	0.14	488.06	204.16	0.24
ESI-	serum	C24H40O4	Deoxycholic acid	1	391.285	1.23	15.74	0.17	224.82	203.43	-0.02
ESI-	serum	C12H26O4S	Dodecyl sulfate	1	265.148	1.12	16.22	0.18	998.39	167.76	-0.71
ESI-	serum	C18H30O3S	Dodecylbenzenesulfonic acid	1	325.184	0.47	17.22	0.19	994.4	186.15	0.97
ESI-	serum	C8HF17O3S	Perfluorooctanesulfonic acid	1	498.93	0.77	15.37	0.16	509.87	169.35	-0.63
ESI-	serum	C14H30O4S	Tetradecylsulfate	1	293.179	0.67	17.19	0.19	996.33	175.81	-0.4
ESI+	breastmilk	C8H12N2O	2-Isopropyl-6-methyl-pyrimidin-4-ol	1	153.102	-3.02	7.54	0.06	978.53	133.98	-0.31
ESI+	breastmilk	C11H23NO2	4-Hydroxy-1-(2-hydroxyethyl)-2,2,6,6-tetramethylpiperidine	1	202.18	-1.61	2.26	-0.08	957.75	145.09	-0.62
ESI+	breastmilk	C24H38O4	Bis(2-ethylhexyl)phthalate	1	391.284	-0.16	19.17	-0.05	989.63	213.76	-0.12
ESI+	breastmilk	C8H10N4O2	Caffeine	1	195.088	0.02	7.73	0	983.14	141.69	-0.76
ESI+	breastmilk	C38H69NO13	Clarithromycin	1	748.484	-0.69	14.01	0	759.27	266.32	-0.18
ESI+	breastmilk	C16H16ClNO2S	Clopidogrel	1	322.066	0.08	15.37	0.05	746.29	172.01	-1.26
ESI+	breastmilk	C10H12N2O	Cotinine	1	177.102	1.71	3.6	-0.1	986.49	145.4	-0.55
ESI+	breastmilk	C26H42O4	Di-isononyl phthalate	1	419.316	0.62	19.65	-0.07	963.59	225.15	-0.6
ESI+	breastmilk	C16H22O4	Dibutylphthalate	1	279.159	-4.01	16.39	-0.02	985.19	171.63	-0.54
ESI+	breastmilk	C12H23N	Dicyclohexylamine	1	182.19	-1.55	9.87	0.01	1000	148.6	-0.51
ESI+	breastmilk	C13H24N2O	Dicyclohexylurea	1	225.196	-1.22	13.93	0	883.61	163.13	-1.07
ESI+	breastmilk	C26H48O4	DINCH	1	425.363	0.57	20.14	-0.1	822.36	228.41	-0.16
ESI+	breastmilk	C12H11O4P	Diphenylphosphate	1	251.047	-0.01	17.61	0.01	925.62	157.41	-0.67
ESI+	breastmilk	C22H43NO	Erucamide	1	338.342	0.6	19.64	-0.06	700.57	200.95	-0.07
ESI+	breastmilk	C21H30O5	Hydrocortisone	1	363.217	-0.81	12.41	-0.03	480.39	190.47	-0.46
ESI+	breastmilk	C19H39N2O3^1+	Lauramidopropylbetaine	1	343.296	-0.23	15.93	-0.03	987.08	201.5	-0.53
ESI+	breastmilk	C16H33NO3	Lauryl diethanolamide	1	288.253	1.2	16.34	0	862.63	187.93	-0.82
ESI+	breastmilk	C9H19NO	N,N-Di-n-butylformamide	1	158.154	-3.29	13.5	0	995.61	143.19	-0.53
ESI+	breastmilk	C18H35NO	Oleic acid amide	1	282.279	-0.52	18.56	-0.02	737.69	192.82	-0.43
ESI+	breastmilk	C18H37NO2	Palmitoylethanolamide	1	300.29	1.34	18.34	0	292.35	195.21	-0.82
ESI+	breastmilk	C7H8N4O2	Theobromine	1	181.072	-2	5.88	0.01	968.89	132.34	-0.59
ESI+	breastmilk	C7H8N4O2	Theophyllin	1	181.072	-1.16	6.75	-0.15	997.37	137.38	-2.31
ESI+	breastmilk	C18H39O7P	Tri(butoxyethyl)phosphate	1	399.251	0.04	16.71	-0.01	911.46	199.58	-0.33
ESI+	breastmilk	C18H15OP	Triphenylphosphine oxide	1	279.093	-0.89	13.85	-0.01	926.43	165.18	-0.79
ESI+	breastmilk	C9H18Cl3O4P	Tris(1-chloro-2-propyl)phosphate	1	327.008	0.16	14.26	0.02	999.39	164.33	-0.47
ESI+	breastmilk	C6H12Cl3O4P	Tris(2-chloroethyl)phosphate	1	284.961	0.01	11.71	0	826.77	153.1	-0.52
ESI-	breastmilk	C10H8O3S	2-Naphthalenesulfonic acid	1	207.012	-0.12	8.51	0	988.9	142.59	-0.23
ESI-	breastmilk	C14H22O	4-tert-Octylphenol	1	205.16	-0.26	17.21	0.07	743.24	156.44	-0.94
ESI-	breastmilk	C16H35O4P	Bis(2-ethylhexyl)phosphate	1	321.22	-0.94	17.03	0.04	949.11	188.6	-0.57
ESI-	breastmilk	C8HCl3N2O	Chlorothalonil-4-hydroxy	1	244.908	-1.68	11.71	0.03	788.02	135.72	0.06
ESI-	breastmilk	C12H11O4P	Diphenylphosphate	1	249.032	1.41	10.84	0	998.31	152.89	-0.39
ESI-	breastmilk	C12H22O4	Dodecanedioic acid	1	229.144	-0.18	8.17	0.09	931.53	153.73	-0.89
ESI-	breastmilk	C12H26O4S	Dodecyl sulfate	1	265.148	-0.99	16.22	0.06	996.54	167.76	-0.62
ESI-	breastmilk	C18H30O3S	Dodecylbenzenesulfonic acid	1	325.184	0.25	17.22	0.05	994.5	186.15	0.94
ESI-	breastmilk	C14H30O4S	Tetradecylsulfate	1	293.179	-2.38	17.19	0.04	986.94	175.81	-0.5
ESI+	wastewater	C13H13N3	1,3-Diphenylguanidine	1	212.118	0.7	8.65	-0.01	869.41	152.47	-0.42
ESI+	wastewater	C7H5NO3S2	2-Benzothiazolesulfonic acid	1	215.978	-0.44	7.56	-0.01	876.3	143.99	-0.24
ESI+	wastewater	C11H13N3O	4-Aminoantipyrine	1	204.113	-0.06	7.19	0.04	671.01	144.66	-0.39
ESI+	wastewater	C7H7N3	5-Methyl-1H-benzotriazole	1	134.071	1.62	9.82	0.03	974.53	126.07	-0.35
ESI+	wastewater	C12H13N3O4S	Acetylsulfamethoxazole	1	296.07	1.69	9.5	-0.02	616.78	170.71	-0.02
ESI+	wastewater	C6H8ClN7O	Amiloride	1	230.055	-1	6.38	-0.05	758.94	151.75	-0.73
ESI+	wastewater	C17H27N3O4S	Amisulpride	1	370.18	0.24	7.78	0	853.54	194.99	-0.36
ESI+	wastewater	C33H35FN2O5	Atorvastatin	1	559.26	-0.2	15.11	-0.02	713.42	233.15	-0.04
ESI+	wastewater	C33H35FN2O5	Atorvastatin	1	557.246	-0.55	14.51	0.08	464.28	228.84	-0.05
ESI+	wastewater	C14H12O3	Benzophenone-3	1	229.086	0.36	15	-0.03	826.51	150.42	-0.47
ESI+	wastewater	C6H5N3	Benzotriazole	1	120.056	0.63	7.85	-0.04	1000	121.81	-0.32
ESI+	wastewater	C19H34N^1+	Benzyldimethyldecylammonium	1	276.269	2.52	14.73	0.14	985.37	185.98	-0.65
ESI+	wastewater	C23H42N^1+	Benzyldimethyltetradecylammonium	1	332.331	0.35	17.05	0.1	992.36	206.31	-0.41
ESI+	wastewater	C24H38O4	Bis(2-ethylhexyl)phthalate	1	391.284	0.81	19.17	-0.04	994.76	213.76	-0.32
ESI+	wastewater	C18H31NO4	Bisoprolol	1	326.233	-1.16	10.99	0.02	728.37	193.19	-0.35
ESI+	wastewater	C8H10N4O2	Caffeine	1	195.088	-0.37	7.73	-0.04	984.46	141.69	-0.55
ESI+	wastewater	C15H12N2O	Carbamazepine	1	237.102	0.95	12.3	-0.03	716.3	152.53	-0.42
ESI+	wastewater	C21H25ClN2O3	Cetirizine	1	389.163	0.95	13.55	0.03	981.19	202.43	-0.31
ESI+	wastewater	C38H69NO13	Clarithromycin	1	748.484	0.17	14.01	0.14	892.34	266.32	-0.12
ESI+	wastewater	C10H12N2O	Cotinine	1	177.102	-0.44	3.6	-0.12	992.66	145.4	-0.34
ESI+	wastewater	C15H10O4	Daidzein	1	255.065	-2.22	11.17	-0.04	720.81	157.48	-0.49
ESI+	wastewater	C12H17NO	DEET	1	192.138	1.16	13.05	-0.02	988.14	145.05	-0.23
ESI+	wastewater	C12H15NO3	DEET carboxylic acid	1	222.113	1.7	10.79	-0.01	691.77	153.08	-0.47
ESI+	wastewater	C16H22O4	Dibutylphthalate	1	279.159	-1.5	16.39	-0.06	966.36	171.63	-0.42
ESI+	wastewater	C14H11Cl2NO2	Diclofenac	1	296.024	1.37	15.3	-0.03	891.97	161.17	-0.29
ESI+	wastewater	C22H48N^1+	Didecyldimethylammonium	1	326.378	-0.44	17.35	0.02	488.24	212.52	-0.31
ESI+	wastewater	C26H48O4	DINCH	1	425.363	0.71	20.14	-0.06	681.48	228.41	-0.06
ESI+	wastewater	C9H17NO2	Gabapentin	1	172.133	0.49	7.29	0.02	866.3	140.86	-0.01
ESI+	wastewater	C12H23NO3	Icaridin	1	230.175	-1.62	13.65	-0.06	861.62	155.24	-0.38
ESI+	wastewater	C17H22I3N3O8	Iomeprol	1	777.861	0.41	5.6	-0.13	942.02	226.08	0
ESI+	wastewater	C17H22I3N3O8	Iopamidol	1	777.861	0.41	5.6	-0.13	760.77	222.56	1.58
ESI+	wastewater	C18H24I3N3O8	Iopromide	1	791.877	0.03	6.77	-0.02	234.85	228.46	-0.31
ESI+	wastewater	C16H14O3	Ketoprofen	1	255.102	-0.87	13.53	-0.03	876.25	161.16	-0.51
ESI+	wastewater	C19H39N2O3^1+	Lauramidopropylbetaine	1	343.296	0.74	15.93	-0.01	997.07	201.5	-0.11
ESI+	wastewater	C16H33NO3	Lauryl diethanolamide	1	288.253	-1.21	16.34	-0.02	997.28	187.93	-0.43
ESI+	wastewater	C14H22N2O	Lidocaine	1	235.18	-1.22	8.36	0	864.89	158.3	-0.57
ESI+	wastewater	C22H23ClN6O	Losartan	1	423.17	-0.06	13.36	-0.03	775.71	202.55	-0.19
ESI+	wastewater	C15H25NO3	Metoprolol	1	268.191	0.07	9.45	0.02	703.08	173.9	-0.36
ESI+	wastewater	C14H21NO4	Metoprolol acid	1	268.154	-2.01	7.67	-0.03	649.89	168.47	-0.58
ESI+	wastewater	C17H20O6	Mycophenolic acid	1	321.133	-1.08	13.47	-0.02	811.98	170.8	-0.36
ESI+	wastewater	C13H15N3O2	N-Acetyl-4-aminoantipyrine	1	246.124	0	7.86	-0.02	892.94	156.87	-0.41
ESI+	wastewater	C9H19NO	N,N-Di-n-butylformamide	1	158.154	1.02	13.5	-0.02	999.47	143.19	1.2
ESI+	wastewater	C14H14O3	Naproxen	1	231.102	-1.9	13.78	-0.05	830.34	154.68	-0.2
ESI+	wastewater	C11H8N2	Norharmane	1	169.076	1.65	8.32	0.05	757.56	135.38	-1.39
ESI+	wastewater	C18H35NO	Oleic acid amide	1	282.279	-0.9	18.56	-0.02	811.03	192.82	-0.94
ESI+	wastewater	C13H10N2O3S	Phenylbenzimidazole sulfonic acid	1	275.048	-1.31	7.17	0	684.67	168.55	-0.4
ESI+	wastewater	C17H19NO3	Piperine	1	286.144	-0.49	14.59	0.02	902.44	179.29	-1.27
ESI+	wastewater	C9H20N2O2	Propamocarb	1	189.16	1.27	6.35	-0.06	870.18	145.1	-0.52
ESI+	wastewater	C12H20N2O3S	Sotalol	1	273.127	0.7	5.83	-0.09	801.87	168.73	-0.3
ESI+	wastewater	C11H11N3O2S	Sulfapyridine	1	250.065	-0.17	6.81	-0.02	841.2	156.11	-0.3
ESI+	wastewater	C16H36N^1+	Tetrabutylammonium	1	242.284	0.79	11.08	0.03	877.66	169.76	-0.53
ESI+	wastewater	C7H8N4O2	Theobromine	1	181.072	0.14	5.88	-0.08	961.4	132.34	-0.09
ESI+	wastewater	C7H8N4O2	Theophyllin	1	181.072	-0.27	6.75	-0.18	999.29	137.38	-1.84
ESI+	wastewater	C18H39O7P	Tri(butoxyethyl)phosphate	1	399.251	-0.27	16.71	-0.01	978.39	199.58	0.13
ESI+	wastewater	C12H20O7	Triethylcitrate	1	277.128	0.03	11.78	-0.01	921	161.66	-0.69
ESI+	wastewater	C10H22O4	Triethylene Glycol Monobutyl Ether	1	207.159	-1.44	11.25	0	503.72	146.4	-0.59
ESI+	wastewater	C14H18N4O3	Trimethoprim	1	291.145	1.89	7.84	-0.01	478.84	175.6	-0.42
ESI+	wastewater	C18H15OP	Triphenylphosphine oxide	1	279.093	0.8	13.85	-0.02	809.17	165.18	-0.68
ESI+	wastewater	C9H18Cl3O4P	Tris(1-chloro-2-propyl)phosphate	1	327.008	-0.77	14.26	-0.01	997.72	164.33	-0.29
ESI+	wastewater	C24H29N5O3	Valsartan	1	436.234	0.42	14.38	-0.03	922.18	205.89	-0.33
ESI+	wastewater	C16H25NO2	Venlafaxine-O-desmethyl	1	264.196	0.46	9.01	-0.01	565.34	168.76	-0.3
ESI+	wastewater	C24H38O4	7-Oxolithocholic acid	1	391.284	0.2	15.81	0.12	845.14	208.67	1.02
ESI+	wastewater	C19H26O2	4-Androstene-3,17-dione	1	287.201	1.56	13.91	-0.03	516.66	174.53	0.07
ESI+	wastewater	C13H12N2O	1,3-Diphenylurea	1	213.102	-1.7	12.41	0.04	648.46	148.19	-1.65
ESI+	wastewater	C22H43NO	Erucamide	1	338.342	0.79	19.64	-0.04	478.81	201.13	0.09
ESI+	wastewater	C16H15F6N5O	Sitagliptin	1	408.125	0.33	9.61	0.03	638.45	194.07	-0.2
ESI+	wastewater	C33H30N4O2	Telmisartan	1	515.244	1.36	14.2	0.1	591.96	231.2	-0.13
ESI+	wastewater	C9H21N	Tripropylamine	1	144.175	-0.24	6.83	-0.09	805.63	133.03	-0.64
ESI-	wastewater	C16H25NO2	Venlafaxine-O-desmethyl	1	262.181	-1.03	11.86	-0.25	899.17	173.22	-0.02
ESI-	wastewater	C7H8ClN3O4S2	Hydrochlorothiazide	1	295.957	-0.61	5.11	-0.2	770.09	152.95	0.13
ESI-	wastewater	C32H39NO4	Fexofenadine	1	500.281	1.01	14.52	-0.2	488.58	224.48	-0.01
ESI-	wastewater	C7H5NO3S	Saccharin	1	181.992	-0.99	5	-0.16	801.06	129.23	0.11
ESI-	wastewater	C10H11N3O3S	Sulfamethoxazole	1	252.045	-1.3	5.39	-0.13	654.06	157.36	0.12
ESI-	wastewater	C11H9NO2	Indole-3-acrylic acid	1	186.056	0.65	6.29	-0.12	916.91	135.63	-0.28
ESI-	wastewater	C19H26I3N3O9	Iohexol	1	819.873	-1.68	5.56	-0.09	998.07	220.04	-0.03
ESI-	wastewater	C17H22I3N3O8	Iomeprol	1	775.847	-0.36	5.67	-0.08	999.99	210.45	-0.1
ESI-	wastewater	C6H13NO3S	Cyclamate	1	178.054	-0.12	6.28	-0.07	999.72	138.22	-0.06
ESI-	wastewater	C7H9NO2S	p-Toluenesulfonamide	1	170.028	-1.31	8.49	-0.07	822.18	134.88	0.1
ESI-	wastewater	C18H24I3N3O8	Iopromide	1	789.862	-2.09	6.71	-0.06	999.96	212.65	-0.06
ESI-	wastewater	C7H5NO3S2	2-Benzothiazolesulfonic acid	1	213.964	-1.31	7.35	-0.03	988.51	139.81	-0.01
ESI-	wastewater	C12H19Cl3O8	Sucralose	1	395.007	-1.16	8.28	-0.03	977.55	175.12	0.2
ESI-	wastewater	C12H13N3O4S	Acetylsulfamethoxazole	1	294.055	-0.33	7.01	-0.03	731.52	165.49	0.31
ESI-	wastewater	C21H25ClN2O3	Cetirizine	1	387.148	-0.34	14.69	-0.03	580.12	195.98	0.06
ESI-	wastewater	C10H15NO2S	N-Butylbenzenesulfonamide	1	212.075	0.07	12.84	-0.03	650.79	148.2	-0.3
ESI-	wastewater	C9H7NO	Indole-3-carboxyaldehyde	1	144.046	1.71	9.41	-0.02	911.22	122.88	0.1
ESI-	wastewater	C12H10O4S	Bisphenol S	1	249.023	-0.62	7.02	-0.01	992.59	154.53	0.21
ESI-	wastewater	C12H10O	2-Phenylphenol	1	169.066	2.04	13.95	-0.01	706.25	134.8	0.11
ESI-	wastewater	C12H11ClN2O5S	Furosemide	1	329	-0.22	9.47	-0.01	940.9	172.88	0.16
ESI-	wastewater	C12H11O4P	Diphenylphosphate	1	249.032	-1.38	10.84	-0.01	994.17	152.89	0.04
ESI-	wastewater	C13H10N2O3S	Phenylbenzimidazole sulfonic acid	1	273.034	-2.58	8.25	0	969.89	167.66	-0.06
ESI-	wastewater	C7H7O4S^1-	p-Tolyl Sulfate	1	187.007	-0.06	7.41	0	929.78	135.86	-0.13
ESI-	wastewater	C12H15NO3	DEET carboxylic acid	1	220.098	-1.63	8.25	0	942.34	157.23	-0.56
ESI-	wastewater	C18H14F4N2O4S	Bicalutamide	1	429.054	-0.56	13.74	0.02	969.81	185.07	0.07
ESI-	wastewater	C10H8O3S	2-Naphthalenesulfonic acid	1	207.012	-2.22	8.51	0.02	950.35	142.59	0.11
ESI-	wastewater	C15H16O2	Bisphenol A	1	227.108	-0.58	13.44	0.02	612.75	161.56	-0.15
ESI-	wastewater	C24H20N6O3	Candesartan	1	439.152	-0.34	9.47	0.02	752.21	202.6	0.17
ESI-	wastewater	C8H19O4P	Di-n-butyl phosphate	1	209.095	-0.57	11.57	0.03	998.9	151.1	-0.23
ESI-	wastewater	C4HF9O3S	Perfluorobutanesulfonic acid	1	298.943	0.26	11.27	0.04	999.91	133.09	-0.16
ESI-	wastewater	C12H22O4	Dodecanedioic acid	1	229.144	-0.79	8.17	0.05	971.83	153.73	-0.34
ESI-	wastewater	C22H23ClN6O	Losartan	1	421.155	0.45	12.99	0.05	921.54	204.24	0.05
ESI-	wastewater	C15H23NO5S	Metolachlor ESA	1	328.122	1.78	12.01	0.05	571.14	173.92	0.17
ESI-	wastewater	C24H40O5	Cholic acid	1	407.28	0.05	14.67	0.06	479.31	204.16	0.02
ESI-	wastewater	C24H29N5O3	Valsartan	1	434.22	-0.64	11.71	0.07	945.17	204.12	0.18
ESI-	wastewater	C33H30N4O2	Telmisartan	1	513.23	-0.62	14.53	0.07	972.32	237.56	-0.11
ESI-	wastewater	C14H11Cl2NO2	Diclofenac	1	294.009	1.85	13.26	0.07	996.56	162.22	-0.15
ESI-	wastewater	C6H4ClN3	5-Chlorobenzotriazole	1	152.002	-1.97	9.26	0.08	998.11	121.72	-0.18
ESI-	wastewater	C14H12O6S	Benzophenone-4	1	307.028	-0.91	9.74	0.08	736.31	167.74	0.14
ESI-	wastewater	C10H12O3	Propylparaben	1	179.071	-1.64	12.83	0.09	945.44	141.31	0.16
ESI-	wastewater	C8H5F13O3S	6:2 fluorotelomer sulfonic acid	1	426.968	0.24	14.59	0.1	700.98	168.38	0.15
ESI-	wastewater	C17H20O6	Mycophenolic acid	1	319.119	-0.43	11.17	0.1	784.11	175.98	0.22
ESI-	wastewater	C15H10O4	Daidzein	1	253.051	-1.91	9.53	0.2	836.13	158.03	0.14
ESI-	wastewater	C15H10O5	Genistein	1	269.046	-0.85	9.98	0.25	177	160.5	-0.13
ESI-	wastewater	C13H10O3	2,4-Dihydroxybenzophenone	1	213.056	-0.95	11.41	0.25	714.24	147.03	-0.17
ESI+	dust	C11H8N2	Norharmane	1	169.076	-2.37	8.32	0	929.52	135.38	-1.61
ESI+	dust	C12H17NO	DEET	1	192.138	0.4	13.05	-0.01	985.01	145.05	-1.51
ESI+	dust	C9H9N3O2	Carbendazim	1	192.077	1.67	7.41	-0.01	951.84	139.49	-1.51
ESI+	dust	C8H10N4O2	Caffeine	1	195.088	-0.01	7.73	-0.02	957.19	141.69	-1.5
ESI+	dust	C13H12N2O	1,3-Diphenylurea	1	213.102	1.16	12.41	0	876.4	150.68	-1.43
ESI+	dust	C7H5NOS	1,2-Benzisothiazolinone	1	152.017	-1.45	8.82	-0.05	812.61	127.87	-1.42
ESI+	dust	C7H5NOS	2-Hydroxybenzothiazole	1	152.017	0.84	10.55	0	811.05	128.92	-1.41
ESI+	dust	C10H7N3S	Thiabendazole	1	202.043	-0.37	8.1	-0.02	837.82	141.11	-1.33
ESI+	dust	C12H27N	Tributylamine	1	186.222	-0.34	10.1	0	638.61	151.15	-1.3
ESI+	dust	C13H13N3	1,3-Diphenylguanidine	1	212.118	-0.85	8.65	-0.03	984.52	152.47	-1.23
ESI+	dust	C9H19NO	N,N-Di-n-butylformamide	1	158.154	-1.81	13.5	-0.02	999.47	143.19	-1.15
ESI+	dust	C7H8N4O2	Theobromine	1	181.072	-1.28	5.88	-0.05	911.01	132.34	-1.15
ESI+	dust	C18H35NO	Oleic acid amide	1	282.279	-0.71	18.56	-0.01	839.03	192.82	-1.13
ESI+	dust	C13H10N2O3S	Phenylbenzimidazole sulfonic acid	1	275.048	0.47	7.17	0	1000	168.55	-1.04
ESI+	dust	C6H12Cl3O4P	Tris(2-chloroethyl)phosphate	1	284.961	0.72	11.71	-0.01	893.61	153.1	-1.03
ESI+	dust	C16H22O4	Dibutylphthalate	1	279.159	0.26	16.39	-0.02	978.33	171.63	-1
ESI+	dust	C18H15O4P	Triphenylphosphate	1	327.078	-0.14	15.71	-0.02	946.14	174.67	-0.9
ESI+	dust	C19H20O4	Benzylbutylphthalate	1	313.143	-3.08	16.3	-0.02	998.36	180.87	-0.88
ESI+	dust	C9H18Cl3O4P	Tris(1-chloro-2-propyl)phosphate	1	327.008	-0.33	14.26	0	998.47	164.33	-0.87
ESI+	dust	C7H5NO3S2	2-Benzothiazolesulfonic acid	1	215.978	2.57	7.56	0.02	627.88	143.99	-0.85
ESI+	dust	C14H14Cl2N2O	Imazalil	1	297.056	0.37	12.75	-0.02	820.55	169.86	-0.81
ESI+	dust	C16H36N^1+	Tetrabutylammonium	1	242.284	0.51	11.08	-0.01	859.12	169.76	-0.75
ESI+	dust	C16H33NO3	Lauryl diethanolamide	1	288.253	0.09	16.34	-0.03	930.33	187.93	-0.62
ESI+	dust	C8H12N2O	2-Isopropyl-6-methyl-pyrimidin-4-ol	1	153.102	-1.21	7.54	-0.07	915.75	133.98	-0.6
ESI+	dust	C18H14Cl4N2O	Miconazole	1	416.99	0	15.61	-0.02	375.53	193.71	-0.55
ESI+	dust	C21H38N^1+	Benzyldimethyldodecylammonium	1	304.3	1.42	16.02	-0.03	750.02	196.56	-0.46
ESI+	dust	C22H48N^1+	Didecyldimethylammonium	1	326.378	0.1	17.35	-0.03	821.91	212.52	-0.41
ESI+	dust	C19H39N2O3^1+	Lauramidopropylbetaine	1	343.296	0.8	15.93	-0.03	998.94	201.5	-0.38
ESI+	dust	C18H39O7P	Tri(butoxyethyl)phosphate	1	399.251	-1.01	16.71	0	975.2	199.58	-0.35
ESI+	dust	C25H46N^1+	Benzyldimethylhexadecylammonium	1	360.363	0.36	17.86	-0.02	975.83	214.55	-0.32
ESI+	dust	C20H22O6	Matairesinol	1	359.149	0.98	11.4	-0.03	949.04	192.87	-0.3
ESI+	dust	C26H42O4	Di-isononyl phthalate	1	419.316	1.65	19.65	-0.01	980.56	225.15	-0.3
ESI+	dust	C23H42N^1+	Benzyldimethyltetradecylammonium	1	332.331	0.4	17.05	-0.04	978.75	206.31	-0.29
ESI+	dust	C24H38O4	Bis(2-ethylhexyl)phthalate	1	391.284	0.85	19.17	-0.01	994.95	213.76	-0.2
ESI+	dust	C22H43NO	Erucamide	1	338.342	0.56	19.64	-0.01	708.43	200.95	-0.07
ESI+	dust	C28H52N2O4	Bis(2,2,6,6-tetramethyl-4-piperidyl)sebacate	1	481.4	0.51	11.86	-0.04	532.07	225.54	0.06
ESI+	dust	C37H67NO13	Erythromycin	1	734.468	3.05	13.05	-0.08	686.2	259.1	0.08
ESI+	dust	C33H54O6	Tris(2-ethylhexyl)trimellitate	1	547.399	0.66	20.99	-0.05	924.61	258.52	0.33
ESI+	dust	C38H69NO13	Clarithromycin	1	748.484	0.23	14.01	-0.03	713.63	266.32	0.38
ESI+	dust	C12H11O4P	Diphenylphosphate	1	251.047	-2.45	17.61	0	925.47	157.41	-1.1
ESI+	dust	C17H19NO3	Piperine	1	286.144	0.51	14.59	-0.04	846.9	179.29	-1.29
ESI+	dust	C13H24N2O	Dicyclohexylurea	1	225.196	3.21	13.93	-0.03	839.82	163.13	-1.06
ESI+	dust	C16H35NO	N,N-Dimethyltetradecylamine-N-oxide	1	258.279	-0.58	16.82	-0.02	997.04	187.29	-0.93
ESI+	dust	C15H17N3	1,3-Di-o-tolylguanidine	1	240.149	1.63	9.76	0.01	729.75	159.86	-1
ESI-	dust	C7H5NO3S2	2-Benzothiazolesulfonic acid	1	213.964	-1.17	7.35	0	992.47	139.81	-0.07
ESI-	dust	C10H8O3S	2-Naphthalenesulfonic acid	1	207.012	-1.92	8.51	0.05	988.34	142.59	0.08
ESI-	dust	C14H22O	4-tert-Octylphenol	1	205.16	-2.2	17.21	0.08	788.61	156.44	-0.5
ESI-	dust	C9H16O4	Azelaic acid	1	187.098	-0.6	2.05	0.05	882.33	138.78	0.39
ESI-	dust	C14H12O6S	Benzophenone-4	1	307.028	0.86	9.74	0.14	431.88	167.74	-0.24
ESI-	dust	C16H35O4P	Bis(2-ethylhexyl)phosphate	1	321.22	-1.45	17.03	0.13	986.11	188.6	0.4
ESI-	dust	C15H16O2	Bisphenol A	1	227.108	-0.72	13.44	0.02	887.29	161.56	0
ESI-	dust	C12H10O4S	Bisphenol S	1	249.023	-1.05	7.02	-0.07	985.68	154.53	0.07
ESI-	dust	C15H10O4	Chrysin	1	253.051	-0.88	12.44	0.23	523.43	156.69	-0.11
ESI-	dust	C6H13NO3S	Cyclamate	1	178.054	1.54	6.28	-0.05	997.17	138.22	-0.05
ESI-	dust	C8H19O4P	Di-n-butyl phosphate	1	209.095	0.78	11.57	0.07	919.63	151.1	-0.44
ESI-	dust	C12H11O4P	Diphenylphosphate	1	249.032	0.49	10.84	0.07	998.99	152.89	-0.06
ESI-	dust	C12H22O4	Dodecanedioic acid	1	229.144	-1.15	8.17	0.09	966.15	153.73	0.01
ESI-	dust	C12H26O4S	Dodecyl sulfate	1	265.148	0.63	16.22	0.12	999.61	167.76	0.06
ESI-	dust	C18H30O3S	Dodecylbenzenesulfonic acid	1	325.184	-0.16	17.22	0.2	997.99	186.15	-0.18
ESI-	dust	C20H22O6	Matairesinol	1	357.134	-0.63	11.67	-0.03	881.53	177.32	0.11
ESI-	dust	C7HF13O2	Perfluoroheptanoic acid	1	362.97	0.11	13.74	0.12	821.5	146.98	-1
ESI-	dust	C8HF15O2	Perfluorooctanoic acid	1	412.966	1.22	14.62	0.13	953.61	155.47	0.41
ESI-	dust	C13H10N2O3S	Phenylbenzimidazole sulfonic acid	1	273.034	-0.77	8.25	0.01	853.28	167.66	-0.05
ESI-	dust	C10H12O3	Propylparaben	1	179.071	-0.97	12.83	0.09	344.24	141.31	-0.31
ESI-	dust	C14H30O4S	Tetradecylsulfate	1	293.179	-1.51	17.19	0.1	999.28	175.81	-0.09
ESI+	blank	C18H22N2O2	6PPD-Quinone	1	299.175	-0.12	15.62	0	893.31	183.98	-0.67
ESI+	blank	C21H38N^1+	Benzyldimethyldodecylammonium	1	304.3	1.89	16.02	-0.04	871.48	196.56	-0.38
ESI+	blank	C24H38O4	Bis(2-ethylhexyl)phthalate	1	391.284	0.31	19.17	-0.05	990.08	213.76	-0.3
ESI+	blank	C26H42O4	Di-isononyl phthalate	1	419.316	0.44	19.65	-0.05	957.17	225.15	-0.62
ESI+	blank	C22H48N^1+	Didecyldimethylammonium	1	326.378	-0.19	17.35	-0.04	902.76	212.52	-0.35
ESI+	blank	C26H48O4	DINCH	1	425.363	1.17	20.14	-0.1	829.53	228.41	-0.41
ESI+	blank	C12H11O4P	Diphenylphosphate	1	251.047	-0.95	17.61	0	927.17	157.41	-0.65
ESI+	blank	C22H43NO	Erucamide	1	338.342	0.18	19.64	-0.05	681.69	200.95	-0.23
ESI+	blank	C19H39N2O3^1+	Lauramidopropylbetaine	1	343.296	0.95	15.93	-0.02	998.81	201.5	-0.41
ESI+	blank	C16H33NO3	Lauryl diethanolamide	1	288.253	1.16	16.34	-0.02	987.8	187.93	-0.34
ESI+	blank	C18H35NO	Oleic acid amide	1	282.279	-0.63	18.56	-0.02	447.92	192.82	-1.05
ESI+	blank	C18H37NO2	Palmitoylethanolamide	1	300.29	-1.67	18.34	-0.02	448.71	195.21	-0.59
ESI+	blank	C9H15Cl6O4P	TDCPP	1	430.888	1.05	15.55	0.01	995.68	191	-0.41
ESI+	blank	C18H15OP	Triphenylphosphine oxide	1	279.093	0.31	13.85	-0.01	890.56	165.18	-0.82
ESI+	blank	C9H18Cl3O4P	Tris(1-chloro-2-propyl)phosphate	1	327.008	0.64	14.26	0.01	999.21	164.33	-0.58
ESI-	blank	C14H22O	4-tert-Octylphenol	1	205.16	-0.18	17.21	0.15	786.98	156.44	-0.58
ESI-	blank	C16H35O4P	Bis(2-ethylhexyl)phosphate	1	321.22	-0.63	17.03	0.13	980.49	188.6	0.05
ESI-	blank	C12H26O4S	Dodecyl sulfate	1	265.148	0.71	16.22	0.15	989.39	167.76	-0.25
ESI-	blank	C18H30O3S	Dodecylbenzenesulfonic acid	1	325.184	0.44	17.22	0.14	996.75	186.15	0.36
ESI-	urine	C21H25ClN2O3	Cetirizine	4	387.148	-0.56	14.69	0.05	NA	195.6	-0.19
ESI-	urine	C25H32ClFO5	Clobetasol propionate	4	465.185	0.67	15.65	-0.03	NA	205.3	-2.43
ESI-	urine	C20H28O2	Dehydroabietic acid	4	299.202	0.61	16.34	0.24	NA	185.16	-0.41
ESI-	urine	C24H40O4	Deoxycholic acid	4	391.285	2.53	15.74	0.18	NA	203.77	0.17
ESI-	urine	C20H38O7S	Dioctylsulfosuccinate	4	421.226	0.98	17.07	0.2	NA	208.04	-0.16
ESI-	urine	C15H21NO4	Metolachlor OA	4	278.14	1.86	11.92	-0.08	NA	168.63	1.26
ESI-	urine	C6HF13O3S	Perfluorohexanesulfonic acid	4	398.937	-2.37	13.84	0.14	NA	151.24	0.31
ESI+	urine	C7H5NOS	1,2-Benzisothiazolinone	4	152.017	1.88	8.82	-0.02	NA	127.66	-0.16
ESI+	urine	C6H11NO	1-Ethyl-2-pyrrolidinone	4	114.091	2.54	6.99	-0.22	NA	120.64	-0.75
ESI+	urine	C6H14NO^1+	2,3-Epoxypropyltrimethylammonium	4	116.107	1.91	1.04	-0.02	NA	120.71	0.12
ESI+	urine	C16H14OS	2-Isopropylthioxanthone	4	255.084	0.14	17.08	-0.02	NA	157.14	-0.6
ESI+	urine	C23H42N^1+	Benzyldimethyltetradecylammonium	4	332.331	-0.06	17.05	-0.01	NA	205.65	-0.32
ESI+	urine	C15H10O4	Daidzein	4	255.065	-0.63	11.17	-0.01	NA	157.23	-0.16
ESI+	urine	C22H48N^1+	Didecyldimethylammonium	4	326.378	-0.57	17.35	-0.03	NA	211.57	-0.45
ESI+	urine	C22H34O4	Diisoheptyl phthalate	4	363.253	-2.52	18.67	0.01	NA	208.43	1.15
ESI+	urine	C38H80N^1+	Dimethyldioctadecylammonium	4	550.629	-1.14	21.31	-0.13	NA	269.81	-0.41
ESI+	urine	C24H34O4	Medroxyprogesteroneacetate	4	387.253	1.34	15.4	-0.21	NA	200.08	-0.72
ESI+	urine	C15H21NO4	Metalaxyl	4	280.154	2.75	13.12	0.07	NA	165.84	1.77
ESI+	urine	C16H35N	N,N-Dimethyltetradecylamine	4	242.284	-0.06	16.67	0.02	NA	180.81	-0.07
ESI+	urine	C16H35NO	N,N-Dimethyltetradecylamine-N-oxide	4	258.279	0.4	16.82	-0.1	NA	185.16	-1.14
ESI+	urine	C18H37NO2	Palmitoylethanolamide	4	300.29	0.23	18.34	-0.02	NA	193.69	-0.78
ESI+	urine	C9H15Cl6O4P	TDCPP	4	430.888	2.51	15.55	-0.01	NA	190.74	-0.14
ESI+	urine	C12H27N	Tributylamine	4	186.222	0.7	10.1	0.02	NA	150.82	-0.22
ESI+	urine	C42H63O4P	Tris(2,4-di-tert-butylphenyl)phosphate	4	663.454	-0.12	21.13	-0.12	NA	274.53	-0.35
ESI+	urine	C6H12Cl3O4P	Tris(2-chloroethyl)phosphate	4	284.961	1.68	11.71	0.07	NA	152.91	-0.12
ESI+	urine	C33H54O6	Tris(2-ethylhexyl)trimellitate	4	547.399	-1.56	20.99	-0.06	NA	257.14	-0.53
ESI+	serum	C24H38O4	7-Oxolithocholic acid	4	391.284	0.74	15.81	0.22	NA	200.73	-1.85
ESI+	serum	C21H38N^1+	Benzyldimethyldodecylammonium	4	304.3	-1.11	16.02	-0.02	NA	194.64	-0.98
ESI+	serum	C25H46N^1+	Benzyldimethylhexadecylammonium	4	360.363	-0.38	17.86	-0.04	NA	212.37	-1.02
ESI+	serum	C19H42N^1+	Hexadecyltrimethylammonium	4	284.331	0.17	17.5	-0.01	NA	195.66	-1.27
ESI+	serum	C28H43N	N,N-Bis(4-tert-octylphenyl)amine	4	394.347	-2.96	20.19	-0.05	NA	219.44	-0.73
ESI+	serum	C12H27N	N,N-Dimethyldecylamine	4	186.222	0.52	13.76	-0.01	NA	159.61	-1.01
ESI+	serum	C14H31N	N,N-Dimethyldodecylamine	4	214.253	1.16	15.44	-0.02	NA	168.91	-1.8
ESI+	serum	C16H35N	N,N-Dimethyltetradecylamine	4	242.284	0.83	16.67	-0.01	NA	179.41	-0.84
ESI+	serum	C9H15Cl6O4P	TDCPP	4	430.888	-1.33	15.55	0.08	NA	189.4	-0.84
ESI+	serum	C18H32O7	Tri-n-butyl citrate	4	361.222	0.23	16.54	-0.02	NA	203.13	-0.98
ESI+	serum	C42H63O4P	Tris(2,4-di-tert-butylphenyl)phosphate	4	663.454	0	21.13	-0.11	NA	276.2	0.25
ESI-	serum	C24H40O4	Chenodeoxycholic acid	4	391.285	1.85	15.53	0.18	NA	203.4	0.36
ESI-	serum	C20H28O2	Dehydroabietic acid	4	299.202	-0.04	16.34	0.24	NA	185.26	-0.35
ESI-	serum	C10H15NO2S	N-Butylbenzenesulfonamide	4	212.075	0.63	12.84	-0.04	NA	147.23	-0.65
ESI-	serum	C15H24O	Nonylphenol_isomers	4	219.175	-0.35	17.87	-0.03	NA	162.07	-0.09
ESI-	serum	C7H7O4S^1-	p-Tolyl Sulfate	4	187.007	0.91	7.41	0.04	NA	135.47	-0.29
ESI-	serum	C10HF19O2	Perfluorodecanoic acid	4	512.96	1.86	15.96	0.15	NA	173.89	-0.11
ESI-	serum	C11HF21O2	Perfluoroundecanoic acid	4	562.957	1.09	16.47	0.14	NA	182.67	-0.37
ESI-	wastewater	C9H4Cl6O4	1,4,5,6,7,7-Hexachlorobicyclo[2.2.1]hept-5-ene-2,3-dicarboxylic acid	4	386.814	-0.6	10.21	0	NA	159.24	0.08
ESI-	wastewater	C8H3Cl3N2O4S	2-Amido-3,5,6-trichloro-4-cyanobenzenesulfonic acid	4	328.878	-1.09	7.08	0.02	NA	153.73	-0.19
ESI-	wastewater	C24H38O4	7-Oxolithocholic acid	4	389.27	0.73	14.22	0.08	NA	209.3	0.12
ESI-	wastewater	C11H12Cl2N2O5	Chloramphenicol	4	321.005	-1.16	9.9	-0.01	NA	166.35	0.11
ESI-	wastewater	C8HCl3N2O	Chlorothalonil-4-hydroxy	4	244.908	-1.92	11.71	0.07	NA	135.67	-0.04
ESI-	wastewater	C16H26O7S	Dicyclohexyl sulfosuccinate	4	361.133	-1.61	14.13	0.05	NA	190.85	0.68
ESI-	wastewater	C18H24O3	Estriol	4	287.165	-1.96	11.45	0	NA	177.43	0.07
ESI-	wastewater	C12H6F2N2O2	Fludioxonil	4	247.032	-0.75	14.44	-0.02	NA	145.03	-0.32
ESI-	wastewater	C14H17N3O4S	Metazachlor ESA	4	322.087	-0.44	9.35	0.05	NA	169.55	0.19
ESI-	wastewater	C15H21NO4	Metolachlor OA	4	278.14	0.03	11.92	-0.12	NA	169.09	1.54
ESI-	wastewater	C11H8N2	Norharmane	4	167.061	-0.77	12.92	0.02	NA	130.3	0.08
ESI-	wastewater	C7H7ClO	p-Chlorocresol	4	141.011	-0.77	11.55	0.08	NA	122.34	-0.32
ESI-	wastewater	C6HCl5O	Pentachlorophenol	4	264.837	-0.13	13.72	0.15	NA	138.69	0.7
ESI-	wastewater	C6HF13O3S	Perfluorohexanesulfonic acid	4	398.937	2.37	13.84	0.09	NA	150.99	0.14
ESI-	wastewater	C6HF11O2	Perfluorohexanoic acid	4	312.973	-1.24	12.54	0.06	NA	139.01	1.12
ESI-	wastewater	C12H20N2O3S	Sotalol	4	271.112	0.03	7.5	-0.05	NA	170.94	0.27
ESI-	wastewater	C11H11N3O2S	Sulfapyridine	4	248.05	-0.23	6.8	-0.05	NA	155.37	0.05
ESI+	wastewater	C9H18N2O	3-Cyclohexyl-1,1-dimethylurea	4	171.149	2.74	10.83	0.01	NA	141.44	-0.28
ESI+	wastewater	C25H46N^1+	Benzyldimethylhexadecylammonium	4	360.363	1.06	17.86	-0.02	NA	213.38	-0.55
ESI+	wastewater	C12H10O4S	Bisphenol S	4	251.037	-3.17	9.38	-0.03	NA	156.62	-0.59
ESI+	wastewater	C7H15Cl2N2O2P	Cyclophosphamide	4	261.032	1.51	10.55	0.03	NA	149.82	-0.04
ESI+	wastewater	C38H80N^1+	Dimethyldioctadecylammonium	4	550.629	1.95	21.31	-0.12	NA	270.43	-0.19
ESI+	wastewater	C19H42N^1+	Hexadecyltrimethylammonium	4	284.331	-0.08	17.5	0.05	NA	197.59	-0.29
ESI+	wastewater	C15H31NO2	Lauric isopropanolamide	4	258.243	-1.79	16.64	0.16	NA	180.04	-0.56
ESI+	wastewater	C15H24N2O	Lupanine	4	249.196	2.06	5.64	-0.05	NA	155.62	-0.5
ESI+	wastewater	C18H14Cl4N2O	Miconazole	4	416.99	-2.37	15.61	-0.01	NA	193.75	0.02
ESI+	wastewater	C28H43N	N,N-Bis(4-tert-octylphenyl)amine	4	394.347	0.92	20.19	-0.05	NA	220.29	-0.34
ESI+	wastewater	C12H27N	N,N-Dimethyldecylamine	4	186.222	1.01	13.76	0.15	NA	160.24	-0.61
ESI+	wastewater	C16H35N	N,N-Dimethyltetradecylamine	4	242.284	-0.07	16.67	0.16	NA	179.98	-0.53
ESI+	wastewater	C12H13N3O2	N-Formyl-4-aminoantipyrine	4	232.108	0.39	7.74	-0.02	NA	150.77	-0.65
ESI+	wastewater	C14H29NO2	N-Lauroylethanolamine	4	244.227	-0.21	16.44	-0.02	NA	177.15	-0.46
ESI+	wastewater	C13H25N	N-Methyl-dicyclohexylamine	4	196.206	-0.65	9.5	0.06	NA	149.35	-1.02
ESI+	wastewater	C13H29N	N-Methyldodecylamine	4	200.237	1.21	15.56	0.25	NA	168.78	-0.51
ESI+	wastewater	C18H37NO2	Palmitoylethanolamide	4	300.29	-0.17	18.34	-0.02	NA	194.11	-0.56
ESI+	wastewater	C11H12N2O	Phenazone	4	189.102	2.93	8.81	0.04	NA	139.64	-0.41
ESI+	wastewater	C14H15Cl2N3O	Prothioconazole-desthio	4	312.067	2.97	14.95	-0.04	NA	168.48	-0.92
ESI+	wastewater	C10H8O4	Scopoletin	4	193.049	-1.33	8.87	-0.01	NA	136.05	-0.13
ESI+	wastewater	C33H30N4O2	Telmisartan	4	515.244	1.36	14.2	0.1	NA	231.2	-0.13
ESI+	wastewater	C17H38N^1+	Tetradecyltrimethylammonium	4	256.3	0.85	16.53	0.2	NA	189.06	-0.01
ESI+	wastewater	C16H25NO2	Tramadol	4	264.196	0.58	9.3	0.01	NA	162.62	-0.5
ESI+	wastewater	C18H32O7	Tri-n-butyl citrate	4	361.222	-1.81	16.54	-0.01	NA	204.71	-0.21
ESI+	wastewater	C12H27N	Tributylamine	4	186.222	2.97	10.1	0.01	NA	150.82	-0.22
ESI+	wastewater	C13H9Cl3N2O	Triclocarban	4	314.985	-2.83	16.18	-0.01	NA	173.94	-1.11
ESI+	wastewater	C42H63O4P	Tris(2,4-di-tert-butylphenyl)phosphate	4	663.454	2.02	21.13	-0.09	NA	275.11	-0.14
ESI+	wastewater	C26H50N4O2	Univul-4050H	4	451.401	-1.87	7.48	-0.01	NA	224.6	-0.99
ESI+	wastewater	C24H31NO4	Uvinul A Plus	4	398.233	0.04	17.36	-0.02	NA	210.19	-0.23
ESI+	dust	C9H10Cl2N2O	1-(3,4-Dichlorophenyl)-3,3-dimethylurea	4	233.024	-1.79	12.97	-0.04	NA	148.67	-2.28
ESI+	dust	C15H10O4	Chrysin	4	255.065	2.17	14.12	0.04	NA	154.89	-1.31
ESI+	dust	C38H80N^1+	Dimethyldioctadecylammonium	4	550.629	1.76	21.31	-0.1	NA	272.75	0.67
ESI+	dust	C17H15Br2N5O2	Disperse Orange 61	4	481.965	-0.38	16.74	-0.04	NA	202.28	-0.61
ESI+	dust	C15H34N^1+	Dodecyltrimethylammonium	4	228.269	-1.94	15.24	-0.03	NA	177.15	-0.65
ESI+	dust	C19H42N^1+	Hexadecyltrimethylammonium	4	284.331	-0.61	17.5	-0.03	NA	197.18	-0.5
ESI+	dust	C15H24N2O	Lupanine	4	249.196	-0.47	5.64	-0.05	NA	154.7	-1.09
ESI+	dust	C14H29NO2	N-Lauroylethanolamine	4	244.227	0.76	16.44	-0.02	NA	176.25	-0.97
ESI+	dust	C13H25N	N-Methyl-dicyclohexylamine	4	196.206	2.6	9.5	-0.04	NA	148.96	-1.28
ESI+	dust	C18H37NO2	Palmitoylethanolamide	4	300.29	-0.44	18.34	-0.01	NA	193.77	-0.74
ESI+	dust	C15H17Cl2N3O2	Propiconazole	4	342.077	0.69	15.71	0.02	NA	181.19	-0.29
ESI+	dust	C9H15Cl6O4P	TDCPP	4	430.888	1.3	15.55	0	NA	190.44	-0.29
ESI+	dust	C17H38N^1+	Tetradecyltrimethylammonium	4	256.3	0.17	16.53	-0.04	NA	188.4	-0.35
ESI+	dust	C16H25NO2	Tramadol	4	264.196	1.17	9.3	-0.03	NA	161.49	-1.19
ESI+	dust	C18H15OP	Triphenylphosphine oxide	4	279.093	1.08	13.85	-0.01	NA	163.55	-0.99
ESI+	dust	C42H63O4P	Tris(2,4-di-tert-butylphenyl)phosphate	4	663.454	1.32	21.13	-0.06	NA	277.04	0.56
ESI+	dust	C22H29N3O	UV-328	4	352.238	-1.53	20.17	-0.03	NA	197.07	-0.42
ESI-	dust	C16H9F26O4P	6:2 Fluorotelomer phosphate diester	4	788.975	0.18	17.52	0.07	NA	232.85	-0.1
ESI-	dust	C8HCl3N2O	Chlorothalonil-4-hydroxy	4	244.908	1.67	11.71	0.12	NA	135.72	0.35
ESI-	dust	C10H22O4S	Decylsulfate	4	237.117	-0.55	14.88	0.12	NA	159.99	-0.02
ESI-	dust	C20H28O2	Dehydroabietic acid	4	299.202	0.03	16.34	0.2	NA	185.92	0.08
ESI-	dust	C24H40O4	Deoxycholic acid	4	391.285	-0.04	15.74	0.12	NA	203.43	-0.28
ESI-	dust	C13H10Cl2O2	Dichlorophen	4	266.998	1.08	15.13	0.17	NA	155.63	0.42
ESI-	dust	C16H26O7S	Dicyclohexyl sulfosuccinate	4	361.133	-0.24	14.13	0.11	NA	189.56	0.23
ESI-	dust	C20H38O7S	Dioctylsulfosuccinate	4	421.226	-0.39	17.07	0.1	NA	208.38	-0.06
ESI-	dust	C20H31NO3	Fenpropimorph acid	4	332.223	-0.65	14.24	0.08	NA	189.47	0.53
ESI-	dust	C12H4Cl2F6N4OS	Fipronil	4	434.931	-0.96	15.64	0.01	NA	177.11	-0.49
ESI-	dust	C12H4Cl2F6N4O2S	Fipronil sulfone	4	450.926	-1.06	16.07	0.02	NA	178.32	0.16
ESI-	dust	C12H18Br6	Hexabromocyclododecane	4	640.638	-1.13	18.86	0.05	NA	179.54	-0.11
ESI-	dust	C10H15NO2S	N-Butylbenzenesulfonamide	4	212.075	2.03	12.84	-0.02	NA	148.2	-0.31
ESI-	dust	C15H24O	Nonylphenol_isomers	4	219.175	-0.31	17.87	0.03	NA	162.21	0.67
ESI-	dust	C10HF19O2	Perfluorodecanoic acid	4	512.96	-2.74	15.96	0.14	NA	174.08	-0.58
ESI-	dust	C7HF15O3S	Perfluoroheptanesulfonic acid	4	448.933	2.53	14.68	0.12	NA	159.8	-0.21
ESI-	dust	C6HF13O3S	Perfluorohexanesulfonic acid	4	398.937	0.19	13.84	0.12	NA	150.77	0.18
ESI-	dust	C9HF17O2	Perfluorononanoic acid	4	462.963	1.48	15.34	0.17	NA	179.35	-0.66
ESI-	dust	C8HF17O3S	Perfluorooctanesulfonic acid	4	498.93	0.33	15.37	0.13	NA	169.35	-0.26
ESI-	dust	C15H12O7	Taxifolin	4	303.051	-0.79	5.98	0.01	NA	164.71	-0.09
ESI-	dust	C13H9Cl3N2O	Triclocarban	4	312.971	1.51	16.65	0.01	NA	168.07	0.12
ESI-	dust	C30H48O3	Ursolic acid	4	455.353	-0.74	17.38	0.23	NA	219.57	0.22
ESI+	breastmilk	C17H29NO	2,6-Di-tert-Butyl-4-(dimethylamino)methylphenol	4	264.232	-1.35	12.78	-0.02	NA	178.19	-0.74
ESI+	breastmilk	C16H14OS	2-Isopropylthioxanthone	4	255.084	-1.72	17.08	-0.03	NA	158.09	-0.62
ESI+	breastmilk	C9H18N2O	3-Cyclohexyl-1,1-dimethylurea	4	171.149	1.28	10.83	0.08	NA	141.83	-0.86
ESI+	breastmilk	C18H22N2O2	6PPD-Quinone	4	299.175	-1.89	15.62	-0.01	NA	183.98	-0.9
ESI+	breastmilk	C19H20O4	Benzylbutylphthalate	4	313.143	-2.88	16.3	0.01	NA	180.87	-0.48
ESI+	breastmilk	C21H38N^1+	Benzyldimethyldodecylammonium	4	304.3	-2.91	16.02	0	NA	196.56	-0.54
ESI+	breastmilk	C25H46N^1+	Benzyldimethylhexadecylammonium	4	360.363	0.7	17.86	-0.01	NA	214.55	-0.36
ESI+	breastmilk	C23H42N^1+	Benzyldimethyltetradecylammonium	4	332.331	-1.38	17.05	-0.03	NA	206.31	-0.49
ESI+	breastmilk	C9H9N3O2	Carbendazim	4	192.077	1.99	7.41	0	NA	139.49	-1.32
ESI+	breastmilk	C16H35N	Di(2-ethylhexyl)amine	4	242.284	0.25	14.86	-0.02	NA	174.03	-0.84
ESI+	breastmilk	C22H48N^1+	Didecyldimethylammonium	4	326.378	-0.2	17.35	-0.02	NA	212.52	-0.27
ESI+	breastmilk	C10H15N	Diethylphenylamine	4	150.128	-0.59	7	-0.15	NA	132.22	1.72
ESI+	breastmilk	C38H80N^1+	Dimethyldioctadecylammonium	4	550.629	-0.63	21.31	-0.12	NA	270.93	-0.08
ESI+	breastmilk	C15H34N^1+	Dodecyltrimethylammonium	4	228.269	-3.43	15.24	0.08	NA	178.31	-0.09
ESI+	breastmilk	C20H33NO	Fenpropimorph	4	304.264	-1.95	13.87	0.08	NA	176.26	-1.16
ESI+	breastmilk	C19H42N^1+	Hexadecyltrimethylammonium	4	284.331	3.41	17.5	0.04	NA	198.17	-0.89
ESI+	breastmilk	C28H43N	N,N-Bis(4-tert-octylphenyl)amine	4	394.347	0.37	20.19	-0.06	NA	221.05	-0.32
ESI+	breastmilk	C12H27N	N,N-Dimethyldecylamine	4	186.222	-0.58	13.76	0	NA	161.23	-0.65
ESI+	breastmilk	C14H31N	N,N-Dimethyldodecylamine	4	214.253	0.42	15.44	0.01	NA	172.01	-1.18
ESI+	breastmilk	C14H31NO	N,N-Dimethyldodecylamine N-oxide	4	230.248	1.83	15.66	0	NA	177.85	-0.35
ESI+	breastmilk	C16H35NO	N,N-Dimethyltetradecylamine-N-oxide	4	258.279	-1.24	16.82	-0.04	NA	187.29	-0.7
ESI+	breastmilk	C9H15Cl6O4P	TDCPP	4	430.888	-3.75	15.55	-0.03	NA	191	-0.52
ESI+	breastmilk	C42H63O4P	Tris(2,4-di-tert-butylphenyl)phosphate	4	663.454	1.44	21.13	-0.11	NA	275.5	-0.02
ESI-	breastmilk	C8H5F13O3S	6:2 fluorotelomer sulfonic acid	4	426.968	-0.01	14.59	0.06	NA	168.38	-0.14
ESI-	breastmilk	C25H32ClFO5	Clobetasol propionate	4	465.185	2.34	15.65	-0.02	NA	210.42	-0.11
ESI-	breastmilk	C20H28O2	Dehydroabietic acid	4	299.202	0.27	16.34	0.15	NA	185.92	-0.15
ESI-	breastmilk	C13H10Cl2O2	Dichlorophen	4	266.998	2.22	15.13	0.13	NA	155.63	-0.52
ESI-	breastmilk	C20H38O7S	Dioctylsulfosuccinate	4	421.226	-0.7	17.07	0.07	NA	208.38	-0.33
ESI-	breastmilk	C12H4Cl2F6N4O2S	Fipronil sulfone	4	450.926	1.57	16.07	0.09	NA	178.32	-0.22
ESI-	breastmilk	C12H14O4	Mono-iso-butyl-phthalate	4	221.082	-0.65	10.19	0.16	NA	151.5	-0.83
ESI-	breastmilk	C12HF23O2	Perfluorododecanoic acid	4	612.954	-0.06	16.89	0.03	NA	192.34	-0.17
ESI-	breastmilk	C7HF15O3S	Perfluoroheptanesulfonic acid	4	448.933	2.28	14.68	0.06	NA	159.8	-0.23
ESI-	breastmilk	C8HF17O3S	Perfluorooctanesulfonic acid	4	498.93	1.02	15.37	0.07	NA	169.35	-0.49

## Sheet: SX5_Suspect_screening_scenario
Table SX5: Additional observations of false positive annotations recieved for a suspect screening scenario with a larger retention time window (increased from ΔRT=±0.25 min to ΔRT=±2.5 min ).
Ionization mode	Sample Matrix (native)	Molecular formula	Compound name	m/z expected	ppm	RT expected [min]	Δ RT [min]	CCS expected [Å²]	Δ CCS [%]
ESI+	urine	C7H9NO	2-(2-Pyridyl)ethanol	124.076	1.06	1.06	0.48	121.7	35.29
ESI+	urine	C12H12N2O2	4-Formyl-antipyrine	217.097	-0.71	7.68	-0.39	146.7	33.42
ESI+	urine	C14H19N5O2	6,7-Dimethoxy-2-(piperazin-1-yl)quinazolin-4-amine	290.161	-4.16	6.27	0.46	173.66	-2.43
ESI+	urine	C14H18N6O	Abacavir	287.161	-3.15	8.04	-0.5	170.36	-0.51
ESI+	urine	C21H25ClN2O3	Cetirizine	389.163	1.53	13.55	0.32	202.43	-9.13
ESI+	urine	C10H15N	Diethylphenylamine	150.128	-0.46	7	-0.4	132.22	0.53
ESI+	urine	C11H15NO4S	Methiocarb sulfone	258.079	5	9.59	-0.28	165.53	-5.22
ESI+	urine	C12H25NO	N,N-Dimethyldecan-1-amide	200.201	-0.77	16.09	0.4	161.44	4.95
ESI-	urine	C9H7NO	4-Hydroxyquinoline	144.046	1.83	6.86	-1.24	122.95	-0.01
ESI-	urine	C21H28O5	Aldosterone	359.186	1.19	11.44	1.08	183.05	4.28
ESI-	urine	C9H16O4	Azelaic acid	187.098	-1.53	2.05	-0.78	138.78	0.07
ESI-	urine	C12H17NO4S	Dimethenamid OA	270.081	3.04	10.55	0.37	161.98	64.13
ESI-	urine	C10H10O7S	Dimethyl-5-sulfoisophthalate	273.007	0.55	8.35	0.42	162.59	-2.53
ESI-	urine	C12H22O4	Dodecanedioic acid	229.144	-0.66	8.17	-0.44	153.73	-0.64
ESI-	urine	C23H36O7	Pravastatin	423.239	1.39	12.06	-0.7	203.43	1.85
ESI-	urine	C21H28O5	Prednisolone	359.186	1.05	11.93	0.59	183.01	3.26
ESI-	urine	C10H18O4	Sebacic acid	201.113	-1.25	4.1	-0.59	143.28	-0.13
ESI-	urine	C12H15Br6N3O3	Tris(2,3-dibromopropyl)isocyanurate_1	727.608	-1.78	17.59	0.54	209.68	35.74
ESI+	serum	C48H66N6O6	2,4,6-Tris-(p-(2-ethylhexyl-oxycarbonyl)anilino)-1,3,5-triazin	823.512	0.48	19.56	-0.31	279.48	0.71
ESI+	serum	C9H18N2O	3-Cyclohexyl-1,1-dimethylurea	171.149	0.42	10.83	-0.14	141.83	-3.95
ESI+	serum	C12H25NO	N,N-Dimethyldecan-1-amide	200.201	-0.07	16.09	0.45	161.44	4.03
ESI-	serum	C12H26O3S	1-Dodecanesulfonic acid	249.153	3.39	16.01	0.54	165.94	-4.37
ESI-	serum	C22H32O3	Medroxyprogesterone	343.228	1.25	15.59	1.35	188.86	1.05
ESI-	serum	C42H70O11	Salinomycin	749.485	4.58	16.83	-0.43	264.48	1.63
ESI-	serum	C12H15Br6N3O3	Tris(2,3-dibromopropyl)isocyanurate_1	727.608	2.05	17.59	0.58	209.68	33.65
ESI+	breastmilk	C19H26O2	4-Androstene-3,17-dione	287.201	-1.78	13.91	-0.42	174.4	16.69
ESI+	breastmilk	C10H16N^1+	Benzyltrimethylammonium	150.128	-0.95	5.27	0.46	132.27	-1.48
ESI+	breastmilk	C17H13ClFN3O	Epoxiconazole	330.08	1.75	14.88	0.48	178.12	-3.89
ESI+	breastmilk	C19H21BrO5	Metrafenone	411.063	-4.3	15.95	-0.35	186.1	6.17
ESI+	breastmilk	C12H25NO	N,N-Dimethyldecan-1-amide	200.201	-0.94	16.09	0.42	161.44	4.68
ESI-	breastmilk	C16H24O2	3,5-Di-tert-butyl-4'-hydroxyacetophenone	247.17	-1.23	16.36	-0.53	165.77	7.69
ESI-	breastmilk	C22H32O3	Medroxyprogesterone	343.228	1.53	15.59	0.41	188.86	1.48
ESI-	breastmilk	C13H16N2S	N-Cyclohexyl-2-benzothiazole-amine	231.096	0.46	15.95	-0.29	157.58	-3.19
ESI+	wastewater	C12H12N2O	4,4'-Oxydianiline	201.102	-0.42	4.37	-0.28	161.71	-10.56
ESI+	wastewater	C27H42NO2^1+	Benzethonium	412.321	5.5	16.35	-0.47	212.11	-16.23
ESI+	wastewater	C13H20N4O3	Lisofylline	281.161	-4.47	10.33	-0.32	164.54	-6.37
ESI+	wastewater	C24H34O4	Medroxyprogesteroneacetate	387.253	0.77	15.4	-0.29	201.52	5.23
ESI+	wastewater	C12H21N	Memantine	180.175	1.28	11.73	-0.33	210.39	-30
ESI-	wastewater	C8H7NO	2-Indolinone	132.046	-0.01	9.9	-1.02	206.99	-40.69
ESI-	wastewater	C10H8O4S	2-Naphthol-8-sulfonic acid	223.007	-2.71	7.24	1.54	144.54	-3.48
ESI-	wastewater	C9H7NO	4-Hydroxyquinoline	144.046	0.04	6.86	-1.23	122.95	0.03
ESI-	wastewater	C15H10F6O2	Bisphenol AF	335.051	1.28	14.76	-1.34	165.61	9.79
ESI-	wastewater	C12H16N2O3	Carbetamide	235.109	-1.41	8.66	-1.29	160.94	-0.87
ESI-	wastewater	C11H8N2	Carboline	167.061	-0.29	13.39	-0.45	130.74	-0.29
ESI-	wastewater	C24H40O4	Chenodeoxycholic acid	391.285	0.62	15.53	-1.09	210.17	-3.13
ESI-	wastewater	C16H12ClNO5	Fenoxaprop-P	332.033	-4.3	13.86	0.48	189.23	-9.14
ESI-	wastewater	C22H32O3	Medroxyprogesterone	343.228	0.63	15.59	-1.14	188.86	2.99
ESI-	wastewater	C13H16N2O2	Melatonin	231.114	-3.83	9.87	-1.44	155.47	-11.86
ESI-	wastewater	C11H15NO4S	Metolachlor CGA 368208	256.065	-1.46	8.59	0.45	155.32	-0.84
ESI-	wastewater	C14H10N4O2	Valsartan acid	265.073	-3.56	6.37	0.6	162.64	0.44
ESI+	dust	C12H10N4	2,8-Diaminophenazine	211.098	-5	8.29	0.41	145.83	6.8
ESI+	dust	C15H18N2	4,4'-Methylene-bis(2-methyl aniline)	227.154	2.53	8.46	-0.46	173.72	-9.13
ESI+	dust	C20H23NO3	Benalaxyl	326.175	1.34	15.6	0.38	175.1	54.92
ESI+	dust	C14H12O3	Benzophenone-3	229.086	-3.69	15	0.55	150.42	17.47
ESI+	dust	C18H31NO4	Bisoprolol	326.233	-0.13	10.99	0.46	193.19	-7.61
ESI+	dust	C16H35N	Di(2-ethylhexyl)amine	242.284	-2.18	14.86	0.45	174.03	3.83
ESI+	dust	C17H13ClFN3O	Epoxiconazole	330.08	0.05	14.88	0.48	178.12	29.4
ESI+	dust	C11H15NO2	Ethyl 4-(dimethylamino)benzoate	194.118	0.13	14.2	0.52	142.66	51.69
ESI+	dust	C20H24O2	Exemestane	297.185	0.63	13.98	0.39	175.47	10.1
ESI+	dust	C15H31NO2	Lauric isopropanolamide	258.243	-1.68	16.64	0.48	181.05	0.69
ESI+	dust	C12H25NO	N,N-Dimethyldecan-1-amide	200.201	0.73	16.09	0.39	161.44	4.14
ESI+	dust	C15H18N2	N-isopropyl-NÕ-phenyl-p-phenylenediamine	227.154	2.5	8.46	-0.46	173.72	-9.12
ESI-	dust	C16H24O2	3,5-Di-tert-butyl-4'-hydroxyacetophenone	247.17	-2.48	16.36	0.73	165.77	-0.13
ESI-	dust	C24H38O4	7-Oxolithocholic acid	389.27	-0.43	14.22	-0.37	209.04	0.59
ESI-	dust	C16H12O5	Biochanin A	283.061	-0.16	12.57	0.5	166.64	0.68
ESI-	dust	C21H25ClN2O3	Cetirizine	387.148	-3.34	14.69	1.09	195.98	2.65
ESI-	dust	C24H40O4	Chenodeoxycholic acid	391.285	-0.28	15.53	0.33	210.17	-3.51
ESI-	dust	C15H8O5	Coumestrol	267.03	-1.86	11.35	0.66	156.33	-2.78
ESI-	dust	C10H12N2O5	Dinoseb	239.067	-2.22	12.28	0.38	150.22	3.13
ESI-	dust	C30H46O4	Enoxolone	469.332	0.24	16.48	-0.58	225.04	-2.63
ESI-	dust	C18H24O3	Estriol	287.165	-0.7	11.45	0.95	177.31	-1.95
ESI-	dust	C15H10O5	Genistein	269.046	-1.04	9.98	0.72	160.5	-1.44
ESI-	dust	C15H12O4	Monobenzyl phthalate	255.066	-0.02	10.69	1.34	160.26	-1.19
ESI-	dust	C7H7O4S^1-	p-Tolyl Sulfate	187.007	-0.25	7.41	-0.89	135.86	0.93
ESI-	dust	C15H12Br4O2	Tetrabromobisphenol A	542.746	1.42	14.77	0.52	193.49	-0.13
ESI-	dust	C12H15Br6N3O3	Tris(2,3-dibromopropyl)isocyanurate_1	727.608	-0.15	17.59	0.55	209.68	35.92
ESI-	dust	C18H22O5	Zearalenone	317.139	2.51	14.24	1.4	178.71	3.17

## Sheet: SX6_CCS_comparison_literature
Table SX6: Comparison of measured CCS values with values found in literature.
Compound	Adduct	Smiles	CCS measured	Delta CCS [%]	Reference in literature
TDCPP	[M+H]+	ClCC(CCl)OP(=O)(OC(CCl)CCl)OC(CCl)CCl	177.62	0.531472	Belova, L.; Caballero-Casero, N.; van Nuijs, A. L. N.; Covaci, A. Ion Mobility-High-Resolution Mass Spectrometry (IM-HRMS) for the Analysis of Contaminants of Emerging Concern (CECs): Database Compilation and Application to Urine Samples. Anal. Chem. 2021, 93 (16), 6428–6436. https://doi.org/10.1021/acs.analchem.1c00142.
Diphenylphosphate	[M+H]+	OP(=O)(OC1=CC=CC=C1)OC1=CC=CC=C1	155.07	1.50642	Belova, L.; Caballero-Casero, N.; van Nuijs, A. L. N.; Covaci, A. Ion Mobility-High-Resolution Mass Spectrometry (IM-HRMS) for the Analysis of Contaminants of Emerging Concern (CECs): Database Compilation and Application to Urine Samples. Anal. Chem. 2021, 93 (16), 6428–6436. https://doi.org/10.1021/acs.analchem.1c00142.
Dibutyl sebacate	[M+H]+	CCCCOC(=O)CCCCCCCCC(=O)OCCCC	185.48	0.856157	Belova, L.; Caballero-Casero, N.; van Nuijs, A. L. N.; Covaci, A. Ion Mobility-High-Resolution Mass Spectrometry (IM-HRMS) for the Analysis of Contaminants of Emerging Concern (CECs): Database Compilation and Application to Urine Samples. Anal. Chem. 2021, 93 (16), 6428–6436. https://doi.org/10.1021/acs.analchem.1c00142.
Tri-isobutylphosphate	[M+H]+	CC(C)COP(=O)(OCC(C)C)OCC(C)C	165.01	0.259378	Belova, L.; Caballero-Casero, N.; van Nuijs, A. L. N.; Covaci, A. Ion Mobility-High-Resolution Mass Spectrometry (IM-HRMS) for the Analysis of Contaminants of Emerging Concern (CECs): Database Compilation and Application to Urine Samples. Anal. Chem. 2021, 93 (16), 6428–6436. https://doi.org/10.1021/acs.analchem.1c00142.
Triethylphosphate	[M+H]+	CCOP(=O)(OCC)OCC	131.26	1.04221	Belova, L.; Caballero-Casero, N.; van Nuijs, A. L. N.; Covaci, A. Ion Mobility-High-Resolution Mass Spectrometry (IM-HRMS) for the Analysis of Contaminants of Emerging Concern (CECs): Database Compilation and Application to Urine Samples. Anal. Chem. 2021, 93 (16), 6428–6436. https://doi.org/10.1021/acs.analchem.1c00142.
Atrazine	[M+H]+	CCNC1=NC(NC(C)C)=NC(Cl)=N1	148.84	0.460898	Belova, L.; Caballero-Casero, N.; van Nuijs, A. L. N.; Covaci, A. Ion Mobility-High-Resolution Mass Spectrometry (IM-HRMS) for the Analysis of Contaminants of Emerging Concern (CECs): Database Compilation and Application to Urine Samples. Anal. Chem. 2021, 93 (16), 6428–6436. https://doi.org/10.1021/acs.analchem.1c00142.
Benzotriazole	[M+H]+	N1N=NC2=CC=CC=C12	119.49	2.45041	Belova, L.; Caballero-Casero, N.; van Nuijs, A. L. N.; Covaci, A. Ion Mobility-High-Resolution Mass Spectrometry (IM-HRMS) for the Analysis of Contaminants of Emerging Concern (CECs): Database Compilation and Application to Urine Samples. Anal. Chem. 2021, 93 (16), 6428–6436. https://doi.org/10.1021/acs.analchem.1c00142.
Diazinon	[M+H]+	CCOP(=S)(OCC)OC1=CC(C)=NC(=N1)C(C)C	172.11	0.606589	Belova, L.; Caballero-Casero, N.; van Nuijs, A. L. N.; Covaci, A. Ion Mobility-High-Resolution Mass Spectrometry (IM-HRMS) for the Analysis of Contaminants of Emerging Concern (CECs): Database Compilation and Application to Urine Samples. Anal. Chem. 2021, 93 (16), 6428–6436. https://doi.org/10.1021/acs.analchem.1c00142.
Tri(butoxyethyl)phosphate	[M+H]+	CCCCOCCOP(=O)(OCCOCCCC)OCCOCCCC	198.12	0.846961	Belova, L.; Caballero-Casero, N.; van Nuijs, A. L. N.; Covaci, A. Ion Mobility-High-Resolution Mass Spectrometry (IM-HRMS) for the Analysis of Contaminants of Emerging Concern (CECs): Database Compilation and Application to Urine Samples. Anal. Chem. 2021, 93 (16), 6428–6436. https://doi.org/10.1021/acs.analchem.1c00142.
Tricresylphosphate	[M+H]+	CC1=CC=C(OP(=O)(OC2=CC=C(C)C=C2)OC2=CC=C(C)C=C2)C=C1	190.01	0.00631546	Belova, L.; Caballero-Casero, N.; van Nuijs, A. L. N.; Covaci, A. Ion Mobility-High-Resolution Mass Spectrometry (IM-HRMS) for the Analysis of Contaminants of Emerging Concern (CECs): Database Compilation and Application to Urine Samples. Anal. Chem. 2021, 93 (16), 6428–6436. https://doi.org/10.1021/acs.analchem.1c00142.
Triphenylphosphate	[M+H]+	O=P(OC1=CC=CC=C1)(OC1=CC=CC=C1)OC1=CC=CC=C1	172.48	1.3103	Belova, L.; Caballero-Casero, N.; van Nuijs, A. L. N.; Covaci, A. Ion Mobility-High-Resolution Mass Spectrometry (IM-HRMS) for the Analysis of Contaminants of Emerging Concern (CECs): Database Compilation and Application to Urine Samples. Anal. Chem. 2021, 93 (16), 6428–6436. https://doi.org/10.1021/acs.analchem.1c00142.
Tris(2-chloroethyl)phosphate	[M+H]+	ClCCOP(=O)(OCCCl)OCCCl	150.93	0.254423	Belova, L.; Caballero-Casero, N.; van Nuijs, A. L. N.; Covaci, A. Ion Mobility-High-Resolution Mass Spectrometry (IM-HRMS) for the Analysis of Contaminants of Emerging Concern (CECs): Database Compilation and Application to Urine Samples. Anal. Chem. 2021, 93 (16), 6428–6436. https://doi.org/10.1021/acs.analchem.1c00142.
Perfluorotetradecanoic acid	[M-H]-	OC(=O)C(F)(F)C(F)(F)C(F)(F)C(F)(F)C(F)(F)C(F)(F)C(F)(F)C(F)(F)C(F)(F)C(F)(F)C(F)(F)C(F)(F)C(F)(F)F	209.23	0.325957	Belova, L.; Caballero-Casero, N.; van Nuijs, A. L. N.; Covaci, A. Ion Mobility-High-Resolution Mass Spectrometry (IM-HRMS) for the Analysis of Contaminants of Emerging Concern (CECs): Database Compilation and Application to Urine Samples. Anal. Chem. 2021, 93 (16), 6428–6436. https://doi.org/10.1021/acs.analchem.1c00142.
Perfluorooctanesulfonic acid	[M-H]-	OS(=O)(=O)C(F)(F)C(F)(F)C(F)(F)C(F)(F)C(F)(F)C(F)(F)C(F)(F)C(F)(F)F	169.04	0.0875532	Belova, L.; Caballero-Casero, N.; van Nuijs, A. L. N.; Covaci, A. Ion Mobility-High-Resolution Mass Spectrometry (IM-HRMS) for the Analysis of Contaminants of Emerging Concern (CECs): Database Compilation and Application to Urine Samples. Anal. Chem. 2021, 93 (16), 6428–6436. https://doi.org/10.1021/acs.analchem.1c00142.
Perfluorononanoic acid	[M-H]-	OC(=O)C(F)(F)C(F)(F)C(F)(F)C(F)(F)C(F)(F)C(F)(F)C(F)(F)C(F)(F)F	164.37	0.421001	Belova, L.; Caballero-Casero, N.; van Nuijs, A. L. N.; Covaci, A. Ion Mobility-High-Resolution Mass Spectrometry (IM-HRMS) for the Analysis of Contaminants of Emerging Concern (CECs): Database Compilation and Application to Urine Samples. Anal. Chem. 2021, 93 (16), 6428–6436. https://doi.org/10.1021/acs.analchem.1c00142.
Perfluorooctanesulfonamide	[M-H]-	NS(=O)(=O)C(F)(F)C(F)(F)C(F)(F)C(F)(F)C(F)(F)C(F)(F)C(F)(F)C(F)(F)F	169.81	0.190801	Belova, L.; Caballero-Casero, N.; van Nuijs, A. L. N.; Covaci, A. Ion Mobility-High-Resolution Mass Spectrometry (IM-HRMS) for the Analysis of Contaminants of Emerging Concern (CECs): Database Compilation and Application to Urine Samples. Anal. Chem. 2021, 93 (16), 6428–6436. https://doi.org/10.1021/acs.analchem.1c00142.
Perfluorodecanoic acid	[M-H]-	OC(=O)C(F)(F)C(F)(F)C(F)(F)C(F)(F)C(F)(F)C(F)(F)C(F)(F)C(F)(F)C(F)(F)F	173.66	0.362778	Belova, L.; Caballero-Casero, N.; van Nuijs, A. L. N.; Covaci, A. Ion Mobility-High-Resolution Mass Spectrometry (IM-HRMS) for the Analysis of Contaminants of Emerging Concern (CECs): Database Compilation and Application to Urine Samples. Anal. Chem. 2021, 93 (16), 6428–6436. https://doi.org/10.1021/acs.analchem.1c00142.
Perfluoroundecanoic acid	[M-H]-	OC(=O)C(F)(F)C(F)(F)C(F)(F)C(F)(F)C(F)(F)C(F)(F)C(F)(F)C(F)(F)C(F)(F)C(F)(F)F	182.71	0.0810027	Belova, L.; Caballero-Casero, N.; van Nuijs, A. L. N.; Covaci, A. Ion Mobility-High-Resolution Mass Spectrometry (IM-HRMS) for the Analysis of Contaminants of Emerging Concern (CECs): Database Compilation and Application to Urine Samples. Anal. Chem. 2021, 93 (16), 6428–6436. https://doi.org/10.1021/acs.analchem.1c00142.
Perfluorododecanoic acid	[M-H]-	OC(=O)C(F)(F)C(F)(F)C(F)(F)C(F)(F)C(F)(F)C(F)(F)C(F)(F)C(F)(F)C(F)(F)C(F)(F)C(F)(F)F	191.62	0.283895	Belova, L.; Caballero-Casero, N.; van Nuijs, A. L. N.; Covaci, A. Ion Mobility-High-Resolution Mass Spectrometry (IM-HRMS) for the Analysis of Contaminants of Emerging Concern (CECs): Database Compilation and Application to Urine Samples. Anal. Chem. 2021, 93 (16), 6428–6436. https://doi.org/10.1021/acs.analchem.1c00142.
Triclosan	[M-H]-	OC1=CC(Cl)=CC=C1OC1=CC=C(Cl)C=C1Cl	158.5	0.276341	Belova, L.; Caballero-Casero, N.; van Nuijs, A. L. N.; Covaci, A. Ion Mobility-High-Resolution Mass Spectrometry (IM-HRMS) for the Analysis of Contaminants of Emerging Concern (CECs): Database Compilation and Application to Urine Samples. Anal. Chem. 2021, 93 (16), 6428–6436. https://doi.org/10.1021/acs.analchem.1c00142.
Perfluorooctanoic acid	[M-H]-	OC(=O)C(F)(F)C(F)(F)C(F)(F)C(F)(F)C(F)(F)C(F)(F)C(F)(F)F	155.67	0.448384	Belova, L.; Caballero-Casero, N.; van Nuijs, A. L. N.; Covaci, A. Ion Mobility-High-Resolution Mass Spectrometry (IM-HRMS) for the Analysis of Contaminants of Emerging Concern (CECs): Database Compilation and Application to Urine Samples. Anal. Chem. 2021, 93 (16), 6428–6436. https://doi.org/10.1021/acs.analchem.1c00142.
6:2 fluorotelomer sulfonic acid	[M-H]-	OS(=O)(=O)CCC(F)(F)C(F)(F)C(F)(F)C(F)(F)C(F)(F)C(F)(F)F	168.03	0.263048	Belova, L.; Caballero-Casero, N.; van Nuijs, A. L. N.; Covaci, A. Ion Mobility-High-Resolution Mass Spectrometry (IM-HRMS) for the Analysis of Contaminants of Emerging Concern (CECs): Database Compilation and Application to Urine Samples. Anal. Chem. 2021, 93 (16), 6428–6436. https://doi.org/10.1021/acs.analchem.1c00142.
Perfluorohexanesulfonic acid	[M-H]-	OS(=O)(=O)C(F)(F)C(F)(F)C(F)(F)C(F)(F)C(F)(F)C(F)(F)F	150.32	0.322645	Belova, L.; Caballero-Casero, N.; van Nuijs, A. L. N.; Covaci, A. Ion Mobility-High-Resolution Mass Spectrometry (IM-HRMS) for the Analysis of Contaminants of Emerging Concern (CECs): Database Compilation and Application to Urine Samples. Anal. Chem. 2021, 93 (16), 6428–6436. https://doi.org/10.1021/acs.analchem.1c00142.
Perfluoroheptanoic acid	[M-H]-	OC(=O)C(F)(F)C(F)(F)C(F)(F)C(F)(F)C(F)(F)C(F)(F)F	146.98	0.42863	Belova, L.; Caballero-Casero, N.; van Nuijs, A. L. N.; Covaci, A. Ion Mobility-High-Resolution Mass Spectrometry (IM-HRMS) for the Analysis of Contaminants of Emerging Concern (CECs): Database Compilation and Application to Urine Samples. Anal. Chem. 2021, 93 (16), 6428–6436. https://doi.org/10.1021/acs.analchem.1c00142.
2-Hydroxybenzothiazole	[M-H]-	O=C1NC2=CC=CC=C2S1	122.14	1.32143	Belova, L.; Caballero-Casero, N.; van Nuijs, A. L. N.; Covaci, A. Ion Mobility-High-Resolution Mass Spectrometry (IM-HRMS) for the Analysis of Contaminants of Emerging Concern (CECs): Database Compilation and Application to Urine Samples. Anal. Chem. 2021, 93 (16), 6428–6436. https://doi.org/10.1021/acs.analchem.1c00142.
2-N-Ethylperfluorooctanesulfonamide	[M-H]-	CCNS(=O)(=O)C(F)(F)C(F)(F)C(F)(F)C(F)(F)C(F)(F)C(F)(F)C(F)(F)C(F)(F)F	178.3	0.0661806	Belova, L.; Caballero-Casero, N.; van Nuijs, A. L. N.; Covaci, A. Ion Mobility-High-Resolution Mass Spectrometry (IM-HRMS) for the Analysis of Contaminants of Emerging Concern (CECs): Database Compilation and Application to Urine Samples. Anal. Chem. 2021, 93 (16), 6428–6436. https://doi.org/10.1021/acs.analchem.1c00142.
4-tert-Octylphenol	[M-H]-	CC(C)(C)CC(C)(C)C1=CC=C(O)C=C1	156.39	0.218684	Belova, L.; Caballero-Casero, N.; van Nuijs, A. L. N.; Covaci, A. Ion Mobility-High-Resolution Mass Spectrometry (IM-HRMS) for the Analysis of Contaminants of Emerging Concern (CECs): Database Compilation and Application to Urine Samples. Anal. Chem. 2021, 93 (16), 6428–6436. https://doi.org/10.1021/acs.analchem.1c00142.
5-Chlorobenzotriazole	[M-H]-	ClC1=CC2=NNN=C2C=C1	120.9	1.31348	Belova, L.; Caballero-Casero, N.; van Nuijs, A. L. N.; Covaci, A. Ion Mobility-High-Resolution Mass Spectrometry (IM-HRMS) for the Analysis of Contaminants of Emerging Concern (CECs): Database Compilation and Application to Urine Samples. Anal. Chem. 2021, 93 (16), 6428–6436. https://doi.org/10.1021/acs.analchem.1c00142.
Bisphenol A	[M-H]-	CC(C)(C1=CC=C(O)C=C1)C1=CC=C(O)C=C1	161.33	1.34755	Belova, L.; Caballero-Casero, N.; van Nuijs, A. L. N.; Covaci, A. Ion Mobility-High-Resolution Mass Spectrometry (IM-HRMS) for the Analysis of Contaminants of Emerging Concern (CECs): Database Compilation and Application to Urine Samples. Anal. Chem. 2021, 93 (16), 6428–6436. https://doi.org/10.1021/acs.analchem.1c00142.
Bisphenol AF	[M-H]-	OC1=CC=C(C=C1)C(C1=CC=C(O)C=C1)(C(F)(F)F)C(F)(F)F	165.55	0.306856	Belova, L.; Caballero-Casero, N.; van Nuijs, A. L. N.; Covaci, A. Ion Mobility-High-Resolution Mass Spectrometry (IM-HRMS) for the Analysis of Contaminants of Emerging Concern (CECs): Database Compilation and Application to Urine Samples. Anal. Chem. 2021, 93 (16), 6428–6436. https://doi.org/10.1021/acs.analchem.1c00142.
Bisphenol B	[M-H]-	CCC(C)(C1=CC=C(O)C=C1)C1=CC=C(O)C=C1	165.01	1.30901	Belova, L.; Caballero-Casero, N.; van Nuijs, A. L. N.; Covaci, A. Ion Mobility-High-Resolution Mass Spectrometry (IM-HRMS) for the Analysis of Contaminants of Emerging Concern (CECs): Database Compilation and Application to Urine Samples. Anal. Chem. 2021, 93 (16), 6428–6436. https://doi.org/10.1021/acs.analchem.1c00142.
Bisphenol C	[M-H]-	OC1=CC=C(C=C1)C(=C(Cl)Cl)C1=CC=C(O)C=C1	164.81	0.298526	Belova, L.; Caballero-Casero, N.; van Nuijs, A. L. N.; Covaci, A. Ion Mobility-High-Resolution Mass Spectrometry (IM-HRMS) for the Analysis of Contaminants of Emerging Concern (CECs): Database Compilation and Application to Urine Samples. Anal. Chem. 2021, 93 (16), 6428–6436. https://doi.org/10.1021/acs.analchem.1c00142.
Bisphenol F	[M-H]-	OC1=CC=C(CC2=CC=C(O)C=C2)C=C1	152.1	1.94083	Belova, L.; Caballero-Casero, N.; van Nuijs, A. L. N.; Covaci, A. Ion Mobility-High-Resolution Mass Spectrometry (IM-HRMS) for the Analysis of Contaminants of Emerging Concern (CECs): Database Compilation and Application to Urine Samples. Anal. Chem. 2021, 93 (16), 6428–6436. https://doi.org/10.1021/acs.analchem.1c00142.
Bisphenol S	[M-H]-	OC1=CC=C(C=C1)S(=O)(=O)C1=CC=C(O)C=C1	154.29	0.77646	Belova, L.; Caballero-Casero, N.; van Nuijs, A. L. N.; Covaci, A. Ion Mobility-High-Resolution Mass Spectrometry (IM-HRMS) for the Analysis of Contaminants of Emerging Concern (CECs): Database Compilation and Application to Urine Samples. Anal. Chem. 2021, 93 (16), 6428–6436. https://doi.org/10.1021/acs.analchem.1c00142.
Bisphenol Z	[M-H]-	OC1=CC=C(C=C1)C1(CCCCC1)C1=CC=C(O)C=C1	173.12	0.629621	Belova, L.; Caballero-Casero, N.; van Nuijs, A. L. N.; Covaci, A. Ion Mobility-High-Resolution Mass Spectrometry (IM-HRMS) for the Analysis of Contaminants of Emerging Concern (CECs): Database Compilation and Application to Urine Samples. Anal. Chem. 2021, 93 (16), 6428–6436. https://doi.org/10.1021/acs.analchem.1c00142.
Di-n-butyl phosphate	[M-H]-	CCCCOP(O)(=O)OCCCC	151.01	0.0816723	Belova, L.; Caballero-Casero, N.; van Nuijs, A. L. N.; Covaci, A. Ion Mobility-High-Resolution Mass Spectrometry (IM-HRMS) for the Analysis of Contaminants of Emerging Concern (CECs): Database Compilation and Application to Urine Samples. Anal. Chem. 2021, 93 (16), 6428–6436. https://doi.org/10.1021/acs.analchem.1c00142.
Diphenylphosphate	[M-H]-	OP(=O)(OC1=CC=CC=C1)OC1=CC=CC=C1	152.14	0.444328	Belova, L.; Caballero-Casero, N.; van Nuijs, A. L. N.; Covaci, A. Ion Mobility-High-Resolution Mass Spectrometry (IM-HRMS) for the Analysis of Contaminants of Emerging Concern (CECs): Database Compilation and Application to Urine Samples. Anal. Chem. 2021, 93 (16), 6428–6436. https://doi.org/10.1021/acs.analchem.1c00142.
Mono-iso-butyl-phthalate	[M-H]-	CC(C)COC(=O)C1=CC=CC=C1C(O)=O	151.15	0.452531	Belova, L.; Caballero-Casero, N.; van Nuijs, A. L. N.; Covaci, A. Ion Mobility-High-Resolution Mass Spectrometry (IM-HRMS) for the Analysis of Contaminants of Emerging Concern (CECs): Database Compilation and Application to Urine Samples. Anal. Chem. 2021, 93 (16), 6428–6436. https://doi.org/10.1021/acs.analchem.1c00142.
Perfluorobutanesulfonic acid	[M-H]-	OS(=O)(=O)C(F)(F)C(F)(F)C(F)(F)C(F)(F)F	132.6	0.50905	Belova, L.; Caballero-Casero, N.; van Nuijs, A. L. N.; Covaci, A. Ion Mobility-High-Resolution Mass Spectrometry (IM-HRMS) for the Analysis of Contaminants of Emerging Concern (CECs): Database Compilation and Application to Urine Samples. Anal. Chem. 2021, 93 (16), 6428–6436. https://doi.org/10.1021/acs.analchem.1c00142.
Enrofloxacin	[M+H]+	CCN1CCN(CC1)C1=C(F)C=C2C(=O)C(=CN(C3CC3)C2=C1)C(O)=O	186.48	4.83698	Celma, A.; Sancho, J. V.; Schymanski, E. L.; Fabregat-Safont, D.; Ibáñez, M.; Goshawk, J.; Barknowitz, G.; Hernández, F.; Bijlsma, L. Improving Target and Suspect Screening High-Resolution Mass Spectrometry Workflows in Environmental Analysis by Ion Mobility Separation. Environ. Sci. Technol. 2020, 54 (23), 15120–15131. https://doi.org/10.1021/acs.est.0c05713.
Imidacloprid	[M+H]+	[O-][N+](=O)\N=C1/NCCN1CC1=CN=C(Cl)C=C1	155.98	1.32709	Celma, A.; Sancho, J. V.; Schymanski, E. L.; Fabregat-Safont, D.; Ibáñez, M.; Goshawk, J.; Barknowitz, G.; Hernández, F.; Bijlsma, L. Improving Target and Suspect Screening High-Resolution Mass Spectrometry Workflows in Environmental Analysis by Ion Mobility Separation. Environ. Sci. Technol. 2020, 54 (23), 15120–15131. https://doi.org/10.1021/acs.est.0c05713.
Gabapentin	[M+H]+	NCC1(CC(O)=O)CCCCC1	139.22	0.344778	Celma, A.; Sancho, J. V.; Schymanski, E. L.; Fabregat-Safont, D.; Ibáñez, M.; Goshawk, J.; Barknowitz, G.; Hernández, F.; Bijlsma, L. Improving Target and Suspect Screening High-Resolution Mass Spectrometry Workflows in Environmental Analysis by Ion Mobility Separation. Environ. Sci. Technol. 2020, 54 (23), 15120–15131. https://doi.org/10.1021/acs.est.0c05713.
Dimethoate	[M+H]+	CNC(=O)CSP(=S)(OC)OC	141.81	0.867358	Celma, A.; Sancho, J. V.; Schymanski, E. L.; Fabregat-Safont, D.; Ibáñez, M.; Goshawk, J.; Barknowitz, G.; Hernández, F.; Bijlsma, L. Improving Target and Suspect Screening High-Resolution Mass Spectrometry Workflows in Environmental Analysis by Ion Mobility Separation. Environ. Sci. Technol. 2020, 54 (23), 15120–15131. https://doi.org/10.1021/acs.est.0c05713.
Flufenoxuron	[M+H]+	FC1=CC(OC2=CC=C(C=C2Cl)C(F)(F)F)=CC=C1NC(=O)NC(=O)C1=C(F)C=CC=C1F	204.54	0.205339	Celma, A.; Sancho, J. V.; Schymanski, E. L.; Fabregat-Safont, D.; Ibáñez, M.; Goshawk, J.; Barknowitz, G.; Hernández, F.; Bijlsma, L. Improving Target and Suspect Screening High-Resolution Mass Spectrometry Workflows in Environmental Analysis by Ion Mobility Separation. Environ. Sci. Technol. 2020, 54 (23), 15120–15131. https://doi.org/10.1021/acs.est.0c05713.
Carbamazepine	[M+H]+	NC(=O)N1C2=CC=CC=C2C=CC2=CC=CC=C12	150.05	0.626458	Celma, A.; Sancho, J. V.; Schymanski, E. L.; Fabregat-Safont, D.; Ibáñez, M.; Goshawk, J.; Barknowitz, G.; Hernández, F.; Bijlsma, L. Improving Target and Suspect Screening High-Resolution Mass Spectrometry Workflows in Environmental Analysis by Ion Mobility Separation. Environ. Sci. Technol. 2020, 54 (23), 15120–15131. https://doi.org/10.1021/acs.est.0c05713.
Iopamidol	[M+H]+	C[C@H](O)C(=O)NC1=C(I)C(C(=O)NC(CO)CO)=C(I)C(C(=O)NC(CO)CO)=C1I	216.64	1.20015	Celma, A.; Sancho, J. V.; Schymanski, E. L.; Fabregat-Safont, D.; Ibáñez, M.; Goshawk, J.; Barknowitz, G.; Hernández, F.; Bijlsma, L. Improving Target and Suspect Screening High-Resolution Mass Spectrometry Workflows in Environmental Analysis by Ion Mobility Separation. Environ. Sci. Technol. 2020, 54 (23), 15120–15131. https://doi.org/10.1021/acs.est.0c05713.
Trimethoprim	[M+H]+	COC1=CC(CC2=C(N)N=C(N)N=C2)=CC(OC)=C1OC	173.75	0.494964	Celma, A.; Sancho, J. V.; Schymanski, E. L.; Fabregat-Safont, D.; Ibáñez, M.; Goshawk, J.; Barknowitz, G.; Hernández, F.; Bijlsma, L. Improving Target and Suspect Screening High-Resolution Mass Spectrometry Workflows in Environmental Analysis by Ion Mobility Separation. Environ. Sci. Technol. 2020, 54 (23), 15120–15131. https://doi.org/10.1021/acs.est.0c05713.
N-Acetyl-4-aminoantipyrine	[M+H]+	CN1N(C(=O)C(NC(C)=O)=C1C)C1=CC=CC=C1	154.74	0.439447	Celma, A.; Sancho, J. V.; Schymanski, E. L.; Fabregat-Safont, D.; Ibáñez, M.; Goshawk, J.; Barknowitz, G.; Hernández, F.; Bijlsma, L. Improving Target and Suspect Screening High-Resolution Mass Spectrometry Workflows in Environmental Analysis by Ion Mobility Separation. Environ. Sci. Technol. 2020, 54 (23), 15120–15131. https://doi.org/10.1021/acs.est.0c05713.
Norfloxacin	[M+H]+	CCN1C=C(C(O)=O)C(=O)C2=CC(F)=C(C=C12)N1CCNCC1	173.95	1.19	Celma, A.; Sancho, J. V.; Schymanski, E. L.; Fabregat-Safont, D.; Ibáñez, M.; Goshawk, J.; Barknowitz, G.; Hernández, F.; Bijlsma, L. Improving Target and Suspect Screening High-Resolution Mass Spectrometry Workflows in Environmental Analysis by Ion Mobility Separation. Environ. Sci. Technol. 2020, 54 (23), 15120–15131. https://doi.org/10.1021/acs.est.0c05713.
Norfloxacin	[M+H]+	CCN1C=C(C(O)=O)C(=O)C2=CC(F)=C(C=C12)N1CCNCC1	173.95	7.84708	Celma, A.; Sancho, J. V.; Schymanski, E. L.; Fabregat-Safont, D.; Ibáñez, M.; Goshawk, J.; Barknowitz, G.; Hernández, F.; Bijlsma, L. Improving Target and Suspect Screening High-Resolution Mass Spectrometry Workflows in Environmental Analysis by Ion Mobility Separation. Environ. Sci. Technol. 2020, 54 (23), 15120–15131. https://doi.org/10.1021/acs.est.0c05713.
Ciprofloxacin	[M+H]+	OC(=O)C1=CN(C2CC2)C2=C(C=C(F)C(=C2)N2CCNCC2)C1=O	175.82	0.250256	Celma, A.; Sancho, J. V.; Schymanski, E. L.; Fabregat-Safont, D.; Ibáñez, M.; Goshawk, J.; Barknowitz, G.; Hernández, F.; Bijlsma, L. Improving Target and Suspect Screening High-Resolution Mass Spectrometry Workflows in Environmental Analysis by Ion Mobility Separation. Environ. Sci. Technol. 2020, 54 (23), 15120–15131. https://doi.org/10.1021/acs.est.0c05713.
Ciprofloxacin	[M+H]+	OC(=O)C1=CN(C2CC2)C2=C(C=C(F)C(=C2)N2CCNCC2)C1=O	175.82	7.43374	Celma, A.; Sancho, J. V.; Schymanski, E. L.; Fabregat-Safont, D.; Ibáñez, M.; Goshawk, J.; Barknowitz, G.; Hernández, F.; Bijlsma, L. Improving Target and Suspect Screening High-Resolution Mass Spectrometry Workflows in Environmental Analysis by Ion Mobility Separation. Environ. Sci. Technol. 2020, 54 (23), 15120–15131. https://doi.org/10.1021/acs.est.0c05713.
Simazine 2-Hydroxy	[M+H]+	CCNC1=NC(NCC)=NC(=O)N1	140.79	0.348036	Celma, A.; Sancho, J. V.; Schymanski, E. L.; Fabregat-Safont, D.; Ibáñez, M.; Goshawk, J.; Barknowitz, G.; Hernández, F.; Bijlsma, L. Improving Target and Suspect Screening High-Resolution Mass Spectrometry Workflows in Environmental Analysis by Ion Mobility Separation. Environ. Sci. Technol. 2020, 54 (23), 15120–15131. https://doi.org/10.1021/acs.est.0c05713.
Atrazine desethyl	[M+H]+	CC(C)NC1=NC(N)=NC(Cl)=N1	138.83	0.583447	Celma, A.; Sancho, J. V.; Schymanski, E. L.; Fabregat-Safont, D.; Ibáñez, M.; Goshawk, J.; Barknowitz, G.; Hernández, F.; Bijlsma, L. Improving Target and Suspect Screening High-Resolution Mass Spectrometry Workflows in Environmental Analysis by Ion Mobility Separation. Environ. Sci. Technol. 2020, 54 (23), 15120–15131. https://doi.org/10.1021/acs.est.0c05713.
1-(3,4-Dichlorophenyl)-3,3-dimethylurea	[M+H]+	CN(C)C(=O)NC1=CC=C(Cl)C(Cl)=C1	149.81	0.954542	Celma, A.; Sancho, J. V.; Schymanski, E. L.; Fabregat-Safont, D.; Ibáñez, M.; Goshawk, J.; Barknowitz, G.; Hernández, F.; Bijlsma, L. Improving Target and Suspect Screening High-Resolution Mass Spectrometry Workflows in Environmental Analysis by Ion Mobility Separation. Environ. Sci. Technol. 2020, 54 (23), 15120–15131. https://doi.org/10.1021/acs.est.0c05713.
11-Ketotestosterone	[M+H]+	C[C@]12CC(=O)[C@H]3[C@@H](CCC4=CC(=O)CC[C@]34C)[C@@H]1CC[C@@H]2O	174.04	0.206849	Celma, A.; Sancho, J. V.; Schymanski, E. L.; Fabregat-Safont, D.; Ibáñez, M.; Goshawk, J.; Barknowitz, G.; Hernández, F.; Bijlsma, L. Improving Target and Suspect Screening High-Resolution Mass Spectrometry Workflows in Environmental Analysis by Ion Mobility Separation. Environ. Sci. Technol. 2020, 54 (23), 15120–15131. https://doi.org/10.1021/acs.est.0c05713.
2-Hydroxyatrazine	[M+H]+	CCNC1=NC(O)=NC(NC(C)C)=N1	147.52	0.128796	Celma, A.; Sancho, J. V.; Schymanski, E. L.; Fabregat-Safont, D.; Ibáñez, M.; Goshawk, J.; Barknowitz, G.; Hernández, F.; Bijlsma, L. Improving Target and Suspect Screening High-Resolution Mass Spectrometry Workflows in Environmental Analysis by Ion Mobility Separation. Environ. Sci. Technol. 2020, 54 (23), 15120–15131. https://doi.org/10.1021/acs.est.0c05713.
4-Amino-5-chloro-1-phenyl-6-pyridazone	[M+H]+	NC1=C(Cl)C(=O)N(N=C1)C1=CC=CC=C1	143.41	0.906492	Celma, A.; Sancho, J. V.; Schymanski, E. L.; Fabregat-Safont, D.; Ibáñez, M.; Goshawk, J.; Barknowitz, G.; Hernández, F.; Bijlsma, L. Improving Target and Suspect Screening High-Resolution Mass Spectrometry Workflows in Environmental Analysis by Ion Mobility Separation. Environ. Sci. Technol. 2020, 54 (23), 15120–15131. https://doi.org/10.1021/acs.est.0c05713.
4-Aminoantipyrine	[M+H]+	CN1N(C(=O)C(N)=C1C)C1=CC=CC=C1	142.4	0.0561798	Celma, A.; Sancho, J. V.; Schymanski, E. L.; Fabregat-Safont, D.; Ibáñez, M.; Goshawk, J.; Barknowitz, G.; Hernández, F.; Bijlsma, L. Improving Target and Suspect Screening High-Resolution Mass Spectrometry Workflows in Environmental Analysis by Ion Mobility Separation. Environ. Sci. Technol. 2020, 54 (23), 15120–15131. https://doi.org/10.1021/acs.est.0c05713.
4-Androstene-3,17-dione	[M+H]+	C[C@]12CC[C@H]3[C@@H](CCC4=CC(=O)CC[C@]34C)[C@@H]1CCC2=O	172.73	0.133156	Celma, A.; Sancho, J. V.; Schymanski, E. L.; Fabregat-Safont, D.; Ibáñez, M.; Goshawk, J.; Barknowitz, G.; Hernández, F.; Bijlsma, L. Improving Target and Suspect Screening High-Resolution Mass Spectrometry Workflows in Environmental Analysis by Ion Mobility Separation. Environ. Sci. Technol. 2020, 54 (23), 15120–15131. https://doi.org/10.1021/acs.est.0c05713.
Acetaminophen	[M+H]+	CC(=O)NC1=CC=C(O)C=C1	130.01	0.423044	Celma, A.; Sancho, J. V.; Schymanski, E. L.; Fabregat-Safont, D.; Ibáñez, M.; Goshawk, J.; Barknowitz, G.; Hernández, F.; Bijlsma, L. Improving Target and Suspect Screening High-Resolution Mass Spectrometry Workflows in Environmental Analysis by Ion Mobility Separation. Environ. Sci. Technol. 2020, 54 (23), 15120–15131. https://doi.org/10.1021/acs.est.0c05713.
Acetylsulfamethoxazole	[M+H]+	CC(=O)NC1=CC=C(C=C1)S(=O)(=O)NC1=NOC(C)=C1	169.12	0.774598	Celma, A.; Sancho, J. V.; Schymanski, E. L.; Fabregat-Safont, D.; Ibáñez, M.; Goshawk, J.; Barknowitz, G.; Hernández, F.; Bijlsma, L. Improving Target and Suspect Screening High-Resolution Mass Spectrometry Workflows in Environmental Analysis by Ion Mobility Separation. Environ. Sci. Technol. 2020, 54 (23), 15120–15131. https://doi.org/10.1021/acs.est.0c05713.
Atrazine	[M+H]+	CCNC1=NC(NC(C)C)=NC(Cl)=N1	148.84	0.282182	Celma, A.; Sancho, J. V.; Schymanski, E. L.; Fabregat-Safont, D.; Ibáñez, M.; Goshawk, J.; Barknowitz, G.; Hernández, F.; Bijlsma, L. Improving Target and Suspect Screening High-Resolution Mass Spectrometry Workflows in Environmental Analysis by Ion Mobility Separation. Environ. Sci. Technol. 2020, 54 (23), 15120–15131. https://doi.org/10.1021/acs.est.0c05713.
Atrazine desisopropyl	[M+H]+	CCNC1=NC(Cl)=NC(N)=N1	132.48	0.279287	Celma, A.; Sancho, J. V.; Schymanski, E. L.; Fabregat-Safont, D.; Ibáñez, M.; Goshawk, J.; Barknowitz, G.; Hernández, F.; Bijlsma, L. Improving Target and Suspect Screening High-Resolution Mass Spectrometry Workflows in Environmental Analysis by Ion Mobility Separation. Environ. Sci. Technol. 2020, 54 (23), 15120–15131. https://doi.org/10.1021/acs.est.0c05713.
Benzophenone-3	[M+H]+	COC1=CC=C(C(=O)C2=CC=CC=C2)C(O)=C1	148.22	0.944542	Celma, A.; Sancho, J. V.; Schymanski, E. L.; Fabregat-Safont, D.; Ibáñez, M.; Goshawk, J.; Barknowitz, G.; Hernández, F.; Bijlsma, L. Improving Target and Suspect Screening High-Resolution Mass Spectrometry Workflows in Environmental Analysis by Ion Mobility Separation. Environ. Sci. Technol. 2020, 54 (23), 15120–15131. https://doi.org/10.1021/acs.est.0c05713.
Bezafibrate	[M+H]+	CC(C)(OC1=CC=C(CCNC(=O)C2=CC=C(Cl)C=C2)C=C1)C(O)=O	179.03	0.664693	Celma, A.; Sancho, J. V.; Schymanski, E. L.; Fabregat-Safont, D.; Ibáñez, M.; Goshawk, J.; Barknowitz, G.; Hernández, F.; Bijlsma, L. Improving Target and Suspect Screening High-Resolution Mass Spectrometry Workflows in Environmental Analysis by Ion Mobility Separation. Environ. Sci. Technol. 2020, 54 (23), 15120–15131. https://doi.org/10.1021/acs.est.0c05713.
Boscalid	[M+H]+	ClC1=CC=C(C=C1)C1=CC=CC=C1NC(=O)C1=CC=CN=C1Cl	177.19	1.07794	Celma, A.; Sancho, J. V.; Schymanski, E. L.; Fabregat-Safont, D.; Ibáñez, M.; Goshawk, J.; Barknowitz, G.; Hernández, F.; Bijlsma, L. Improving Target and Suspect Screening High-Resolution Mass Spectrometry Workflows in Environmental Analysis by Ion Mobility Separation. Environ. Sci. Technol. 2020, 54 (23), 15120–15131. https://doi.org/10.1021/acs.est.0c05713.
Carbendazim	[M+H]+	COC(=O)NC1=NC2=CC=CC=C2N1	137.16	0.415573	Celma, A.; Sancho, J. V.; Schymanski, E. L.; Fabregat-Safont, D.; Ibáñez, M.; Goshawk, J.; Barknowitz, G.; Hernández, F.; Bijlsma, L. Improving Target and Suspect Screening High-Resolution Mass Spectrometry Workflows in Environmental Analysis by Ion Mobility Separation. Environ. Sci. Technol. 2020, 54 (23), 15120–15131. https://doi.org/10.1021/acs.est.0c05713.
Carbofuran	[M+H]+	CNC(=O)OC1=C2OC(C)(C)CC2=CC=C1	147.19	0.19023	Celma, A.; Sancho, J. V.; Schymanski, E. L.; Fabregat-Safont, D.; Ibáñez, M.; Goshawk, J.; Barknowitz, G.; Hernández, F.; Bijlsma, L. Improving Target and Suspect Screening High-Resolution Mass Spectrometry Workflows in Environmental Analysis by Ion Mobility Separation. Environ. Sci. Technol. 2020, 54 (23), 15120–15131. https://doi.org/10.1021/acs.est.0c05713.
Chlorsulfuron	[M+H]+	COC1=NC(C)=NC(NC(=O)NS(=O)(=O)C2=CC=CC=C2Cl)=N1	177.23	0.710941	Celma, A.; Sancho, J. V.; Schymanski, E. L.; Fabregat-Safont, D.; Ibáñez, M.; Goshawk, J.; Barknowitz, G.; Hernández, F.; Bijlsma, L. Improving Target and Suspect Screening High-Resolution Mass Spectrometry Workflows in Environmental Analysis by Ion Mobility Separation. Environ. Sci. Technol. 2020, 54 (23), 15120–15131. https://doi.org/10.1021/acs.est.0c05713.
Clomazon	[M+H]+	CC1(C)CON(CC2=CC=CC=C2Cl)C1=O	146.86	0.0953289	Celma, A.; Sancho, J. V.; Schymanski, E. L.; Fabregat-Safont, D.; Ibáñez, M.; Goshawk, J.; Barknowitz, G.; Hernández, F.; Bijlsma, L. Improving Target and Suspect Screening High-Resolution Mass Spectrometry Workflows in Environmental Analysis by Ion Mobility Separation. Environ. Sci. Technol. 2020, 54 (23), 15120–15131. https://doi.org/10.1021/acs.est.0c05713.
Clothianidin	[M+H]+	CN\C(NCC1=CN=C(Cl)S1)=N/[N+]([O-])=O	153.61	1.27596	Celma, A.; Sancho, J. V.; Schymanski, E. L.; Fabregat-Safont, D.; Ibáñez, M.; Goshawk, J.; Barknowitz, G.; Hernández, F.; Bijlsma, L. Improving Target and Suspect Screening High-Resolution Mass Spectrometry Workflows in Environmental Analysis by Ion Mobility Separation. Environ. Sci. Technol. 2020, 54 (23), 15120–15131. https://doi.org/10.1021/acs.est.0c05713.
Desethylterbutylazine	[M+H]+	CC(C)(C)NC1=NC(Cl)=NC(N)=N1	144.23	0.332802	Celma, A.; Sancho, J. V.; Schymanski, E. L.; Fabregat-Safont, D.; Ibáñez, M.; Goshawk, J.; Barknowitz, G.; Hernández, F.; Bijlsma, L. Improving Target and Suspect Screening High-Resolution Mass Spectrometry Workflows in Environmental Analysis by Ion Mobility Separation. Environ. Sci. Technol. 2020, 54 (23), 15120–15131. https://doi.org/10.1021/acs.est.0c05713.
Diatrizoate	[M+H]+	CC(=O)NC1=C(I)C(C(O)=O)=C(I)C(NC(C)=O)=C1I	179.28	2.2423	Celma, A.; Sancho, J. V.; Schymanski, E. L.; Fabregat-Safont, D.; Ibáñez, M.; Goshawk, J.; Barknowitz, G.; Hernández, F.; Bijlsma, L. Improving Target and Suspect Screening High-Resolution Mass Spectrometry Workflows in Environmental Analysis by Ion Mobility Separation. Environ. Sci. Technol. 2020, 54 (23), 15120–15131. https://doi.org/10.1021/acs.est.0c05713.
Diazinon	[M+H]+	CCOP(=S)(OCC)OC1=CC(C)=NC(=N1)C(C)C	172.11	0.7379	Celma, A.; Sancho, J. V.; Schymanski, E. L.; Fabregat-Safont, D.; Ibáñez, M.; Goshawk, J.; Barknowitz, G.; Hernández, F.; Bijlsma, L. Improving Target and Suspect Screening High-Resolution Mass Spectrometry Workflows in Environmental Analysis by Ion Mobility Separation. Environ. Sci. Technol. 2020, 54 (23), 15120–15131. https://doi.org/10.1021/acs.est.0c05713.
Dichlorvos	[M+H]+	COP(=O)(OC)OC=C(Cl)Cl	139.26	4.18641	Celma, A.; Sancho, J. V.; Schymanski, E. L.; Fabregat-Safont, D.; Ibáñez, M.; Goshawk, J.; Barknowitz, G.; Hernández, F.; Bijlsma, L. Improving Target and Suspect Screening High-Resolution Mass Spectrometry Workflows in Environmental Analysis by Ion Mobility Separation. Environ. Sci. Technol. 2020, 54 (23), 15120–15131. https://doi.org/10.1021/acs.est.0c05713.
Diclofenac	[M+H]+	OC(=O)CC1=C(NC2=C(Cl)C=CC=C2Cl)C=CC=C1	159.21	1.43835	Celma, A.; Sancho, J. V.; Schymanski, E. L.; Fabregat-Safont, D.; Ibáñez, M.; Goshawk, J.; Barknowitz, G.; Hernández, F.; Bijlsma, L. Improving Target and Suspect Screening High-Resolution Mass Spectrometry Workflows in Environmental Analysis by Ion Mobility Separation. Environ. Sci. Technol. 2020, 54 (23), 15120–15131. https://doi.org/10.1021/acs.est.0c05713.
Diflubenzuron	[M+H]+	FC1=CC=CC(F)=C1C(=O)NC(=O)NC1=CC=C(Cl)C=C1	163.34	0.985674	Celma, A.; Sancho, J. V.; Schymanski, E. L.; Fabregat-Safont, D.; Ibáñez, M.; Goshawk, J.; Barknowitz, G.; Hernández, F.; Bijlsma, L. Improving Target and Suspect Screening High-Resolution Mass Spectrometry Workflows in Environmental Analysis by Ion Mobility Separation. Environ. Sci. Technol. 2020, 54 (23), 15120–15131. https://doi.org/10.1021/acs.est.0c05713.
Diflufenican	[M+H]+	FC1=CC=C(NC(=O)C2=CC=CN=C2OC2=CC=CC(=C2)C(F)(F)F)C(F)=C1	189.49	0.897145	Celma, A.; Sancho, J. V.; Schymanski, E. L.; Fabregat-Safont, D.; Ibáñez, M.; Goshawk, J.; Barknowitz, G.; Hernández, F.; Bijlsma, L. Improving Target and Suspect Screening High-Resolution Mass Spectrometry Workflows in Environmental Analysis by Ion Mobility Separation. Environ. Sci. Technol. 2020, 54 (23), 15120–15131. https://doi.org/10.1021/acs.est.0c05713.
Dimethachlor	[M+H]+	COCCN(C(=O)CCl)C1=C(C)C=CC=C1C	152.09	0.269577	Celma, A.; Sancho, J. V.; Schymanski, E. L.; Fabregat-Safont, D.; Ibáñez, M.; Goshawk, J.; Barknowitz, G.; Hernández, F.; Bijlsma, L. Improving Target and Suspect Screening High-Resolution Mass Spectrometry Workflows in Environmental Analysis by Ion Mobility Separation. Environ. Sci. Technol. 2020, 54 (23), 15120–15131. https://doi.org/10.1021/acs.est.0c05713.
Enalapril	[M+H]+	CCOC(=O)[C@H](CCC1=CC=CC=C1)N[C@@H](C)C(=O)N1CCC[C@H]1C(O)=O	187.31	0.347018	Celma, A.; Sancho, J. V.; Schymanski, E. L.; Fabregat-Safont, D.; Ibáñez, M.; Goshawk, J.; Barknowitz, G.; Hernández, F.; Bijlsma, L. Improving Target and Suspect Screening High-Resolution Mass Spectrometry Workflows in Environmental Analysis by Ion Mobility Separation. Environ. Sci. Technol. 2020, 54 (23), 15120–15131. https://doi.org/10.1021/acs.est.0c05713.
Ethion	[M+H]+	CCOP(=S)(OCC)SCSP(=S)(OCC)OCC	176.99	0.463303	Celma, A.; Sancho, J. V.; Schymanski, E. L.; Fabregat-Safont, D.; Ibáñez, M.; Goshawk, J.; Barknowitz, G.; Hernández, F.; Bijlsma, L. Improving Target and Suspect Screening High-Resolution Mass Spectrometry Workflows in Environmental Analysis by Ion Mobility Separation. Environ. Sci. Technol. 2020, 54 (23), 15120–15131. https://doi.org/10.1021/acs.est.0c05713.
Fenhexamid	[M+H]+	CC1(CCCCC1)C(=O)NC1=CC=C(O)C(Cl)=C1Cl	166.46	0.606752	Celma, A.; Sancho, J. V.; Schymanski, E. L.; Fabregat-Safont, D.; Ibáñez, M.; Goshawk, J.; Barknowitz, G.; Hernández, F.; Bijlsma, L. Improving Target and Suspect Screening High-Resolution Mass Spectrometry Workflows in Environmental Analysis by Ion Mobility Separation. Environ. Sci. Technol. 2020, 54 (23), 15120–15131. https://doi.org/10.1021/acs.est.0c05713.
Fenoxycarb	[M+H]+	CCOC(=O)NCCOC1=CC=C(OC2=CC=CC=C2)C=C1	180.55	0.465245	Celma, A.; Sancho, J. V.; Schymanski, E. L.; Fabregat-Safont, D.; Ibáñez, M.; Goshawk, J.; Barknowitz, G.; Hernández, F.; Bijlsma, L. Improving Target and Suspect Screening High-Resolution Mass Spectrometry Workflows in Environmental Analysis by Ion Mobility Separation. Environ. Sci. Technol. 2020, 54 (23), 15120–15131. https://doi.org/10.1021/acs.est.0c05713.
Fenpropimorph	[M+H]+	CC(CN1C[C@H](C)O[C@H](C)C1)CC1=CC=C(C=C1)C(C)(C)C	174.32	0.745755	Celma, A.; Sancho, J. V.; Schymanski, E. L.; Fabregat-Safont, D.; Ibáñez, M.; Goshawk, J.; Barknowitz, G.; Hernández, F.; Bijlsma, L. Improving Target and Suspect Screening High-Resolution Mass Spectrometry Workflows in Environmental Analysis by Ion Mobility Separation. Environ. Sci. Technol. 2020, 54 (23), 15120–15131. https://doi.org/10.1021/acs.est.0c05713.
Fenthion	[M+H]+	COP(=S)(OC)OC1=CC=C(SC)C(C)=C1	160.76	2.84275	Celma, A.; Sancho, J. V.; Schymanski, E. L.; Fabregat-Safont, D.; Ibáñez, M.; Goshawk, J.; Barknowitz, G.; Hernández, F.; Bijlsma, L. Improving Target and Suspect Screening High-Resolution Mass Spectrometry Workflows in Environmental Analysis by Ion Mobility Separation. Environ. Sci. Technol. 2020, 54 (23), 15120–15131. https://doi.org/10.1021/acs.est.0c05713.
Indoxacarb	[M+H]+	COC(=O)N(C(=O)N1CO[C@]2(CC3=CC(Cl)=CC=C3C2=N1)C(=O)OC)C1=CC=C(OC(F)(F)F)C=C1	206.73	0.357955	Celma, A.; Sancho, J. V.; Schymanski, E. L.; Fabregat-Safont, D.; Ibáñez, M.; Goshawk, J.; Barknowitz, G.; Hernández, F.; Bijlsma, L. Improving Target and Suspect Screening High-Resolution Mass Spectrometry Workflows in Environmental Analysis by Ion Mobility Separation. Environ. Sci. Technol. 2020, 54 (23), 15120–15131. https://doi.org/10.1021/acs.est.0c05713.
Isoproturon	[M+H]+	CC(C)C1=CC=C(NC(=O)N(C)C)C=C1	151.88	0.0131683	Celma, A.; Sancho, J. V.; Schymanski, E. L.; Fabregat-Safont, D.; Ibáñez, M.; Goshawk, J.; Barknowitz, G.; Hernández, F.; Bijlsma, L. Improving Target and Suspect Screening High-Resolution Mass Spectrometry Workflows in Environmental Analysis by Ion Mobility Separation. Environ. Sci. Technol. 2020, 54 (23), 15120–15131. https://doi.org/10.1021/acs.est.0c05713.
Isoxaben	[M+H]+	CCC(C)(CC)C1=NOC(NC(=O)C2=C(OC)C=CC=C2OC)=C1	186.76	0.0910259	Celma, A.; Sancho, J. V.; Schymanski, E. L.; Fabregat-Safont, D.; Ibáñez, M.; Goshawk, J.; Barknowitz, G.; Hernández, F.; Bijlsma, L. Improving Target and Suspect Screening High-Resolution Mass Spectrometry Workflows in Environmental Analysis by Ion Mobility Separation. Environ. Sci. Technol. 2020, 54 (23), 15120–15131. https://doi.org/10.1021/acs.est.0c05713.
Lidocaine	[M+H]+	CCN(CC)CC(=O)NC1=C(C)C=CC=C1C	156.14	1.78045	Celma, A.; Sancho, J. V.; Schymanski, E. L.; Fabregat-Safont, D.; Ibáñez, M.; Goshawk, J.; Barknowitz, G.; Hernández, F.; Bijlsma, L. Improving Target and Suspect Screening High-Resolution Mass Spectrometry Workflows in Environmental Analysis by Ion Mobility Separation. Environ. Sci. Technol. 2020, 54 (23), 15120–15131. https://doi.org/10.1021/acs.est.0c05713.
Lincomycin	[M+H]+	CCC[C@@H]1C[C@H](N(C)C1)C(=O)N[C@H]([C@@H](C)O)[C@H]1O[C@H](SC)[C@H](O)[C@@H](O)[C@H]1O	202.11	0.460145	Celma, A.; Sancho, J. V.; Schymanski, E. L.; Fabregat-Safont, D.; Ibáñez, M.; Goshawk, J.; Barknowitz, G.; Hernández, F.; Bijlsma, L. Improving Target and Suspect Screening High-Resolution Mass Spectrometry Workflows in Environmental Analysis by Ion Mobility Separation. Environ. Sci. Technol. 2020, 54 (23), 15120–15131. https://doi.org/10.1021/acs.est.0c05713.
Linuron	[M+H]+	CON(C)C(=O)NC1=CC=C(Cl)C(Cl)=C1	152.6	1.04194	Celma, A.; Sancho, J. V.; Schymanski, E. L.; Fabregat-Safont, D.; Ibáñez, M.; Goshawk, J.; Barknowitz, G.; Hernández, F.; Bijlsma, L. Improving Target and Suspect Screening High-Resolution Mass Spectrometry Workflows in Environmental Analysis by Ion Mobility Separation. Environ. Sci. Technol. 2020, 54 (23), 15120–15131. https://doi.org/10.1021/acs.est.0c05713.
Losartan	[M+H]+	CCCCC1=NC(Cl)=C(CO)N1CC1=CC=C(C=C1)C1=CC=CC=C1C1=NNN=N1	201.04	0.273577	Celma, A.; Sancho, J. V.; Schymanski, E. L.; Fabregat-Safont, D.; Ibáñez, M.; Goshawk, J.; Barknowitz, G.; Hernández, F.; Bijlsma, L. Improving Target and Suspect Screening High-Resolution Mass Spectrometry Workflows in Environmental Analysis by Ion Mobility Separation. Environ. Sci. Technol. 2020, 54 (23), 15120–15131. https://doi.org/10.1021/acs.est.0c05713.
Mefenamic acid	[M+H]+	CC1=C(C)C(NC2=CC=CC=C2C(O)=O)=CC=C1	154.45	0.77695	Celma, A.; Sancho, J. V.; Schymanski, E. L.; Fabregat-Safont, D.; Ibáñez, M.; Goshawk, J.; Barknowitz, G.; Hernández, F.; Bijlsma, L. Improving Target and Suspect Screening High-Resolution Mass Spectrometry Workflows in Environmental Analysis by Ion Mobility Separation. Environ. Sci. Technol. 2020, 54 (23), 15120–15131. https://doi.org/10.1021/acs.est.0c05713.
Mepanipyrim	[M+H]+	CC#CC1=CC(C)=NC(NC2=CC=CC=C2)=N1	152.51	0.163924	Celma, A.; Sancho, J. V.; Schymanski, E. L.; Fabregat-Safont, D.; Ibáñez, M.; Goshawk, J.; Barknowitz, G.; Hernández, F.; Bijlsma, L. Improving Target and Suspect Screening High-Resolution Mass Spectrometry Workflows in Environmental Analysis by Ion Mobility Separation. Environ. Sci. Technol. 2020, 54 (23), 15120–15131. https://doi.org/10.1021/acs.est.0c05713.
Metamitron	[M+H]+	CC1=NN=C(C(=O)N1N)C1=CC=CC=C1	143.85	1.05666	Celma, A.; Sancho, J. V.; Schymanski, E. L.; Fabregat-Safont, D.; Ibáñez, M.; Goshawk, J.; Barknowitz, G.; Hernández, F.; Bijlsma, L. Improving Target and Suspect Screening High-Resolution Mass Spectrometry Workflows in Environmental Analysis by Ion Mobility Separation. Environ. Sci. Technol. 2020, 54 (23), 15120–15131. https://doi.org/10.1021/acs.est.0c05713.
Metrafenone	[M+H]+	COC1=C(C(=O)C2=C(OC)C(OC)=C(OC)C=C2C)C(C)=C(Br)C=C1	184.27	0.70006	Celma, A.; Sancho, J. V.; Schymanski, E. L.; Fabregat-Safont, D.; Ibáñez, M.; Goshawk, J.; Barknowitz, G.; Hernández, F.; Bijlsma, L. Improving Target and Suspect Screening High-Resolution Mass Spectrometry Workflows in Environmental Analysis by Ion Mobility Separation. Environ. Sci. Technol. 2020, 54 (23), 15120–15131. https://doi.org/10.1021/acs.est.0c05713.
Metribuzin	[M+H]+	CSC1=NN=C(C(=O)N1N)C(C)(C)C	147.77	0.155647	Celma, A.; Sancho, J. V.; Schymanski, E. L.; Fabregat-Safont, D.; Ibáñez, M.; Goshawk, J.; Barknowitz, G.; Hernández, F.; Bijlsma, L. Improving Target and Suspect Screening High-Resolution Mass Spectrometry Workflows in Environmental Analysis by Ion Mobility Separation. Environ. Sci. Technol. 2020, 54 (23), 15120–15131. https://doi.org/10.1021/acs.est.0c05713.
Metronidazole	[M+H]+	CC1=NC=C(N1CCO)[N+]([O-])=O	132.43	1.04961	Celma, A.; Sancho, J. V.; Schymanski, E. L.; Fabregat-Safont, D.; Ibáñez, M.; Goshawk, J.; Barknowitz, G.; Hernández, F.; Bijlsma, L. Improving Target and Suspect Screening High-Resolution Mass Spectrometry Workflows in Environmental Analysis by Ion Mobility Separation. Environ. Sci. Technol. 2020, 54 (23), 15120–15131. https://doi.org/10.1021/acs.est.0c05713.
N-Formyl-4-aminoantipyrine	[M+H]+	CN1N(C(=O)C(NC=O)=C1C)C1=CC=CC=C1	149.16	1.07267	Celma, A.; Sancho, J. V.; Schymanski, E. L.; Fabregat-Safont, D.; Ibáñez, M.; Goshawk, J.; Barknowitz, G.; Hernández, F.; Bijlsma, L. Improving Target and Suspect Screening High-Resolution Mass Spectrometry Workflows in Environmental Analysis by Ion Mobility Separation. Environ. Sci. Technol. 2020, 54 (23), 15120–15131. https://doi.org/10.1021/acs.est.0c05713.
Omethoate	[M+H]+	CNC(=O)CSP(=O)(OC)OC	135.65	0.420199	Celma, A.; Sancho, J. V.; Schymanski, E. L.; Fabregat-Safont, D.; Ibáñez, M.; Goshawk, J.; Barknowitz, G.; Hernández, F.; Bijlsma, L. Improving Target and Suspect Screening High-Resolution Mass Spectrometry Workflows in Environmental Analysis by Ion Mobility Separation. Environ. Sci. Technol. 2020, 54 (23), 15120–15131. https://doi.org/10.1021/acs.est.0c05713.
Pendimethalin	[M+H]+	CCC(CC)NC1=C(C(C)=C(C)C=C1[N+]([O-])=O)[N+]([O-])=O	160.71	0.616016	Celma, A.; Sancho, J. V.; Schymanski, E. L.; Fabregat-Safont, D.; Ibáñez, M.; Goshawk, J.; Barknowitz, G.; Hernández, F.; Bijlsma, L. Improving Target and Suspect Screening High-Resolution Mass Spectrometry Workflows in Environmental Analysis by Ion Mobility Separation. Environ. Sci. Technol. 2020, 54 (23), 15120–15131. https://doi.org/10.1021/acs.est.0c05713.
Phenazone	[M+H]+	CN1N(C(=O)C=C1C)C1=CC=CC=C1	138.2	1.88857	Celma, A.; Sancho, J. V.; Schymanski, E. L.; Fabregat-Safont, D.; Ibáñez, M.; Goshawk, J.; Barknowitz, G.; Hernández, F.; Bijlsma, L. Improving Target and Suspect Screening High-Resolution Mass Spectrometry Workflows in Environmental Analysis by Ion Mobility Separation. Environ. Sci. Technol. 2020, 54 (23), 15120–15131. https://doi.org/10.1021/acs.est.0c05713.
Pirimicarb	[M+H]+	CN(C)C(=O)OC1=C(C)C(C)=NC(=N1)N(C)C	156.34	0.0703595	Celma, A.; Sancho, J. V.; Schymanski, E. L.; Fabregat-Safont, D.; Ibáñez, M.; Goshawk, J.; Barknowitz, G.; Hernández, F.; Bijlsma, L. Improving Target and Suspect Screening High-Resolution Mass Spectrometry Workflows in Environmental Analysis by Ion Mobility Separation. Environ. Sci. Technol. 2020, 54 (23), 15120–15131. https://doi.org/10.1021/acs.est.0c05713.
Pirimiphos-methyl	[M+H]+	CCN(CC)C1=NC(C)=CC(OP(=S)(OC)OC)=N1	167.52	0.220869	Celma, A.; Sancho, J. V.; Schymanski, E. L.; Fabregat-Safont, D.; Ibáñez, M.; Goshawk, J.; Barknowitz, G.; Hernández, F.; Bijlsma, L. Improving Target and Suspect Screening High-Resolution Mass Spectrometry Workflows in Environmental Analysis by Ion Mobility Separation. Environ. Sci. Technol. 2020, 54 (23), 15120–15131. https://doi.org/10.1021/acs.est.0c05713.
Primidone	[M+H]+	CCC1(C(=O)NCNC1=O)C1=CC=CC=C1	148.13	0.594073	Celma, A.; Sancho, J. V.; Schymanski, E. L.; Fabregat-Safont, D.; Ibáñez, M.; Goshawk, J.; Barknowitz, G.; Hernández, F.; Bijlsma, L. Improving Target and Suspect Screening High-Resolution Mass Spectrometry Workflows in Environmental Analysis by Ion Mobility Separation. Environ. Sci. Technol. 2020, 54 (23), 15120–15131. https://doi.org/10.1021/acs.est.0c05713.
Progesterone	[M+H]+	CC(=O)[C@H]1CC[C@H]2[C@@H]3CCC4=CC(=O)CC[C@]4(C)[C@H]3CC[C@]12C	180.93	0.315039	Celma, A.; Sancho, J. V.; Schymanski, E. L.; Fabregat-Safont, D.; Ibáñez, M.; Goshawk, J.; Barknowitz, G.; Hernández, F.; Bijlsma, L. Improving Target and Suspect Screening High-Resolution Mass Spectrometry Workflows in Environmental Analysis by Ion Mobility Separation. Environ. Sci. Technol. 2020, 54 (23), 15120–15131. https://doi.org/10.1021/acs.est.0c05713.
Propachlor	[M+H]+	CC(C)N(C(=O)CCl)C1=CC=CC=C1	143.81	0.632779	Celma, A.; Sancho, J. V.; Schymanski, E. L.; Fabregat-Safont, D.; Ibáñez, M.; Goshawk, J.; Barknowitz, G.; Hernández, F.; Bijlsma, L. Improving Target and Suspect Screening High-Resolution Mass Spectrometry Workflows in Environmental Analysis by Ion Mobility Separation. Environ. Sci. Technol. 2020, 54 (23), 15120–15131. https://doi.org/10.1021/acs.est.0c05713.
Propamocarb	[M+H]+	CCCOC(=O)NCCCN(C)C	142.68	1.40875	Celma, A.; Sancho, J. V.; Schymanski, E. L.; Fabregat-Safont, D.; Ibáñez, M.; Goshawk, J.; Barknowitz, G.; Hernández, F.; Bijlsma, L. Improving Target and Suspect Screening High-Resolution Mass Spectrometry Workflows in Environmental Analysis by Ion Mobility Separation. Environ. Sci. Technol. 2020, 54 (23), 15120–15131. https://doi.org/10.1021/acs.est.0c05713.
Propanil	[M+H]+	CCC(=O)NC1=CC(Cl)=C(Cl)C=C1	146.71	1.18601	Celma, A.; Sancho, J. V.; Schymanski, E. L.; Fabregat-Safont, D.; Ibáñez, M.; Goshawk, J.; Barknowitz, G.; Hernández, F.; Bijlsma, L. Improving Target and Suspect Screening High-Resolution Mass Spectrometry Workflows in Environmental Analysis by Ion Mobility Separation. Environ. Sci. Technol. 2020, 54 (23), 15120–15131. https://doi.org/10.1021/acs.est.0c05713.
Propyzamide	[M+H]+	CC(C)(NC(=O)C1=CC(Cl)=CC(Cl)=C1)C#C	158.35	0.410483	Celma, A.; Sancho, J. V.; Schymanski, E. L.; Fabregat-Safont, D.; Ibáñez, M.; Goshawk, J.; Barknowitz, G.; Hernández, F.; Bijlsma, L. Improving Target and Suspect Screening High-Resolution Mass Spectrometry Workflows in Environmental Analysis by Ion Mobility Separation. Environ. Sci. Technol. 2020, 54 (23), 15120–15131. https://doi.org/10.1021/acs.est.0c05713.
Prosulfocarb	[M+H]+	CCCN(CCC)C(=O)SCC1=CC=CC=C1	158.12	0.120162	Celma, A.; Sancho, J. V.; Schymanski, E. L.; Fabregat-Safont, D.; Ibáñez, M.; Goshawk, J.; Barknowitz, G.; Hernández, F.; Bijlsma, L. Improving Target and Suspect Screening High-Resolution Mass Spectrometry Workflows in Environmental Analysis by Ion Mobility Separation. Environ. Sci. Technol. 2020, 54 (23), 15120–15131. https://doi.org/10.1021/acs.est.0c05713.
Pymetrozine	[M+H]+	CC1=NNC(=O)N(C1)\N=C\C1=CC=CN=C1	153.68	0.767829	Celma, A.; Sancho, J. V.; Schymanski, E. L.; Fabregat-Safont, D.; Ibáñez, M.; Goshawk, J.; Barknowitz, G.; Hernández, F.; Bijlsma, L. Improving Target and Suspect Screening High-Resolution Mass Spectrometry Workflows in Environmental Analysis by Ion Mobility Separation. Environ. Sci. Technol. 2020, 54 (23), 15120–15131. https://doi.org/10.1021/acs.est.0c05713.
Pyraclostrobin	[M+H]+	CON(C(=O)OC)C1=C(COC2=NN(C=C2)C2=CC=C(Cl)C=C2)C=CC=C1	184.99	0.432456	Celma, A.; Sancho, J. V.; Schymanski, E. L.; Fabregat-Safont, D.; Ibáñez, M.; Goshawk, J.; Barknowitz, G.; Hernández, F.; Bijlsma, L. Improving Target and Suspect Screening High-Resolution Mass Spectrometry Workflows in Environmental Analysis by Ion Mobility Separation. Environ. Sci. Technol. 2020, 54 (23), 15120–15131. https://doi.org/10.1021/acs.est.0c05713.
Risperidone	[M+H]+	CC1=C(CCN2CCC(CC2)C2=NOC3=C2C=CC(F)=C3)C(=O)N2CCCCC2=N1	205.9	0.0631374	Celma, A.; Sancho, J. V.; Schymanski, E. L.; Fabregat-Safont, D.; Ibáñez, M.; Goshawk, J.; Barknowitz, G.; Hernández, F.; Bijlsma, L. Improving Target and Suspect Screening High-Resolution Mass Spectrometry Workflows in Environmental Analysis by Ion Mobility Separation. Environ. Sci. Technol. 2020, 54 (23), 15120–15131. https://doi.org/10.1021/acs.est.0c05713.
Simazine	[M+H]+	CCNC1=NC(NCC)=NC(Cl)=N1	142.98	0.013988	Celma, A.; Sancho, J. V.; Schymanski, E. L.; Fabregat-Safont, D.; Ibáñez, M.; Goshawk, J.; Barknowitz, G.; Hernández, F.; Bijlsma, L. Improving Target and Suspect Screening High-Resolution Mass Spectrometry Workflows in Environmental Analysis by Ion Mobility Separation. Environ. Sci. Technol. 2020, 54 (23), 15120–15131. https://doi.org/10.1021/acs.est.0c05713.
Spinosyn A	[M+H]+	[H][C@]1(C[C@@]2([H])C=C[C@@]3([H])[C@]4([H])CC(=O)O[C@@]([H])(CC)CCC[C@]([H])(O[C@@]5([H])CC[C@]([H])(N(C)C)[C@@]([H])(C)O5)[C@@]([H])(C)C(=O)C4=C[C@@]3([H])[C@]2([H])C1)O[C@]1([H])O[C@@]([H])(C)[C@]([H])(OC)[C@@]([H])(OC)[C@@]1([H])OC	267.49	1.49912	Celma, A.; Sancho, J. V.; Schymanski, E. L.; Fabregat-Safont, D.; Ibáñez, M.; Goshawk, J.; Barknowitz, G.; Hernández, F.; Bijlsma, L. Improving Target and Suspect Screening High-Resolution Mass Spectrometry Workflows in Environmental Analysis by Ion Mobility Separation. Environ. Sci. Technol. 2020, 54 (23), 15120–15131. https://doi.org/10.1021/acs.est.0c05713.
Sulfamethazine	[M+H]+	CC1=CC(C)=NC(NS(=O)(=O)C2=CC=C(N)C=C2)=N1	163.66	0.568251	Celma, A.; Sancho, J. V.; Schymanski, E. L.; Fabregat-Safont, D.; Ibáñez, M.; Goshawk, J.; Barknowitz, G.; Hernández, F.; Bijlsma, L. Improving Target and Suspect Screening High-Resolution Mass Spectrometry Workflows in Environmental Analysis by Ion Mobility Separation. Environ. Sci. Technol. 2020, 54 (23), 15120–15131. https://doi.org/10.1021/acs.est.0c05713.
Sulfamethoxazole	[M+H]+	CC1=CC(NS(=O)(=O)C2=CC=C(N)C=C2)=NO1	153.65	0.676863	Celma, A.; Sancho, J. V.; Schymanski, E. L.; Fabregat-Safont, D.; Ibáñez, M.; Goshawk, J.; Barknowitz, G.; Hernández, F.; Bijlsma, L. Improving Target and Suspect Screening High-Resolution Mass Spectrometry Workflows in Environmental Analysis by Ion Mobility Separation. Environ. Sci. Technol. 2020, 54 (23), 15120–15131. https://doi.org/10.1021/acs.est.0c05713.
Sulfapyridine	[M+H]+	NC1=CC=C(C=C1)S(=O)(=O)NC1=NC=CC=C1	154.05	0.876339	Celma, A.; Sancho, J. V.; Schymanski, E. L.; Fabregat-Safont, D.; Ibáñez, M.; Goshawk, J.; Barknowitz, G.; Hernández, F.; Bijlsma, L. Improving Target and Suspect Screening High-Resolution Mass Spectrometry Workflows in Environmental Analysis by Ion Mobility Separation. Environ. Sci. Technol. 2020, 54 (23), 15120–15131. https://doi.org/10.1021/acs.est.0c05713.
Sulfathiazole	[M+H]+	NC1=CC=C(C=C1)S(=O)(=O)NC1=NC=CS1	153.27	1.02434	Celma, A.; Sancho, J. V.; Schymanski, E. L.; Fabregat-Safont, D.; Ibáñez, M.; Goshawk, J.; Barknowitz, G.; Hernández, F.; Bijlsma, L. Improving Target and Suspect Screening High-Resolution Mass Spectrometry Workflows in Environmental Analysis by Ion Mobility Separation. Environ. Sci. Technol. 2020, 54 (23), 15120–15131. https://doi.org/10.1021/acs.est.0c05713.
Telmisartan	[M+H]+	CCCC1=NC2=C(C)C=C(C=C2N1CC1=CC=C(C=C1)C1=CC=CC=C1C(O)=O)C1=NC2=CC=CC=C2N1C	231.26	0.458359	Celma, A.; Sancho, J. V.; Schymanski, E. L.; Fabregat-Safont, D.; Ibáñez, M.; Goshawk, J.; Barknowitz, G.; Hernández, F.; Bijlsma, L. Improving Target and Suspect Screening High-Resolution Mass Spectrometry Workflows in Environmental Analysis by Ion Mobility Separation. Environ. Sci. Technol. 2020, 54 (23), 15120–15131. https://doi.org/10.1021/acs.est.0c05713.
Terbuthylazine	[M+H]+	CCNC1=NC(Cl)=NC(NC(C)(C)C)=N1	153.3	0.450098	Celma, A.; Sancho, J. V.; Schymanski, E. L.; Fabregat-Safont, D.; Ibáñez, M.; Goshawk, J.; Barknowitz, G.; Hernández, F.; Bijlsma, L. Improving Target and Suspect Screening High-Resolution Mass Spectrometry Workflows in Environmental Analysis by Ion Mobility Separation. Environ. Sci. Technol. 2020, 54 (23), 15120–15131. https://doi.org/10.1021/acs.est.0c05713.
Terbutryn	[M+H]+	CCNC1=NC(NC(C)(C)C)=NC(SC)=N1	160.25	0.143526	Celma, A.; Sancho, J. V.; Schymanski, E. L.; Fabregat-Safont, D.; Ibáñez, M.; Goshawk, J.; Barknowitz, G.; Hernández, F.; Bijlsma, L. Improving Target and Suspect Screening High-Resolution Mass Spectrometry Workflows in Environmental Analysis by Ion Mobility Separation. Environ. Sci. Technol. 2020, 54 (23), 15120–15131. https://doi.org/10.1021/acs.est.0c05713.
Testosterone	[M+H]+	C[C@]12CC[C@H]3[C@@H](CCC4=CC(=O)CC[C@]34C)[C@@H]1CC[C@@H]2O	172.76	0.225747	Celma, A.; Sancho, J. V.; Schymanski, E. L.; Fabregat-Safont, D.; Ibáñez, M.; Goshawk, J.; Barknowitz, G.; Hernández, F.; Bijlsma, L. Improving Target and Suspect Screening High-Resolution Mass Spectrometry Workflows in Environmental Analysis by Ion Mobility Separation. Environ. Sci. Technol. 2020, 54 (23), 15120–15131. https://doi.org/10.1021/acs.est.0c05713.
Thiabendazole	[M+H]+	N1C2=CC=CC=C2N=C1C1=CSC=N1	138.79	0.972693	Celma, A.; Sancho, J. V.; Schymanski, E. L.; Fabregat-Safont, D.; Ibáñez, M.; Goshawk, J.; Barknowitz, G.; Hernández, F.; Bijlsma, L. Improving Target and Suspect Screening High-Resolution Mass Spectrometry Workflows in Environmental Analysis by Ion Mobility Separation. Environ. Sci. Technol. 2020, 54 (23), 15120–15131. https://doi.org/10.1021/acs.est.0c05713.
Toclofos-methyl	[M+H]+	COP(=S)(OC)OC1=C(Cl)C=C(C)C=C1Cl	151.78	1.29134	Celma, A.; Sancho, J. V.; Schymanski, E. L.; Fabregat-Safont, D.; Ibáñez, M.; Goshawk, J.; Barknowitz, G.; Hernández, F.; Bijlsma, L. Improving Target and Suspect Screening High-Resolution Mass Spectrometry Workflows in Environmental Analysis by Ion Mobility Separation. Environ. Sci. Technol. 2020, 54 (23), 15120–15131. https://doi.org/10.1021/acs.est.0c05713.
Tramadol	[M+H]+	COC1=CC=CC(=C1)[C@@]1(O)CCCC[C@@H]1CN(C)C	160.98	0.198782	Celma, A.; Sancho, J. V.; Schymanski, E. L.; Fabregat-Safont, D.; Ibáñez, M.; Goshawk, J.; Barknowitz, G.; Hernández, F.; Bijlsma, L. Improving Target and Suspect Screening High-Resolution Mass Spectrometry Workflows in Environmental Analysis by Ion Mobility Separation. Environ. Sci. Technol. 2020, 54 (23), 15120–15131. https://doi.org/10.1021/acs.est.0c05713.
Iopamidol	[M-H]-	C[C@H](O)C(=O)NC1=C(I)C(C(=O)NC(CO)CO)=C(I)C(C(=O)NC(CO)CO)=C1I	206.33	0.329569	Celma, A.; Sancho, J. V.; Schymanski, E. L.; Fabregat-Safont, D.; Ibáñez, M.; Goshawk, J.; Barknowitz, G.; Hernández, F.; Bijlsma, L. Improving Target and Suspect Screening High-Resolution Mass Spectrometry Workflows in Environmental Analysis by Ion Mobility Separation. Environ. Sci. Technol. 2020, 54 (23), 15120–15131. https://doi.org/10.1021/acs.est.0c05713.
Benzophenone-4	[M-H]-	COC1=CC(O)=C(C=C1S(O)(=O)=O)C(=O)C1=CC=CC=C1	168.24	0.208036	Celma, A.; Sancho, J. V.; Schymanski, E. L.; Fabregat-Safont, D.; Ibáñez, M.; Goshawk, J.; Barknowitz, G.; Hernández, F.; Bijlsma, L. Improving Target and Suspect Screening High-Resolution Mass Spectrometry Workflows in Environmental Analysis by Ion Mobility Separation. Environ. Sci. Technol. 2020, 54 (23), 15120–15131. https://doi.org/10.1021/acs.est.0c05713.
Losartan	[M-H]-	CCCCC1=NC(Cl)=C(CO)N1CC1=CC=C(C=C1)C1=CC=CC=C1C1=NNN=N1	204	1.38235	Celma, A.; Sancho, J. V.; Schymanski, E. L.; Fabregat-Safont, D.; Ibáñez, M.; Goshawk, J.; Barknowitz, G.; Hernández, F.; Bijlsma, L. Improving Target and Suspect Screening High-Resolution Mass Spectrometry Workflows in Environmental Analysis by Ion Mobility Separation. Environ. Sci. Technol. 2020, 54 (23), 15120–15131. https://doi.org/10.1021/acs.est.0c05713.
Triclosan	[M-H]-	OC1=CC(Cl)=CC=C1OC1=CC=C(Cl)C=C1Cl	158.5	0.927445	Celma, A.; Sancho, J. V.; Schymanski, E. L.; Fabregat-Safont, D.; Ibáñez, M.; Goshawk, J.; Barknowitz, G.; Hernández, F.; Bijlsma, L. Improving Target and Suspect Screening High-Resolution Mass Spectrometry Workflows in Environmental Analysis by Ion Mobility Separation. Environ. Sci. Technol. 2020, 54 (23), 15120–15131. https://doi.org/10.1021/acs.est.0c05713.
1-(3,4-Dichlorophenyl)-3,3-dimethylurea	[M-H]-	CN(C)C(=O)NC1=CC=C(Cl)C(Cl)=C1	146.03	1.29425	Celma, A.; Sancho, J. V.; Schymanski, E. L.; Fabregat-Safont, D.; Ibáñez, M.; Goshawk, J.; Barknowitz, G.; Hernández, F.; Bijlsma, L. Improving Target and Suspect Screening High-Resolution Mass Spectrometry Workflows in Environmental Analysis by Ion Mobility Separation. Environ. Sci. Technol. 2020, 54 (23), 15120–15131. https://doi.org/10.1021/acs.est.0c05713.
2-Hydroxyatrazine	[M-H]-	CCNC1=NC(O)=NC(NC(C)C)=N1	146.65	2.5162	Celma, A.; Sancho, J. V.; Schymanski, E. L.; Fabregat-Safont, D.; Ibáñez, M.; Goshawk, J.; Barknowitz, G.; Hernández, F.; Bijlsma, L. Improving Target and Suspect Screening High-Resolution Mass Spectrometry Workflows in Environmental Analysis by Ion Mobility Separation. Environ. Sci. Technol. 2020, 54 (23), 15120–15131. https://doi.org/10.1021/acs.est.0c05713.
2,2',4,4'-Tetrahydroxybenzophenone	[M-H]-	OC1=CC(O)=C(C=C1)C(=O)C1=CC=C(O)C=C1O	151.01	0.648964	Celma, A.; Sancho, J. V.; Schymanski, E. L.; Fabregat-Safont, D.; Ibáñez, M.; Goshawk, J.; Barknowitz, G.; Hernández, F.; Bijlsma, L. Improving Target and Suspect Screening High-Resolution Mass Spectrometry Workflows in Environmental Analysis by Ion Mobility Separation. Environ. Sci. Technol. 2020, 54 (23), 15120–15131. https://doi.org/10.1021/acs.est.0c05713.
3,5-Dibromo-4-hydroxybenzonitrile	[M-H]-	OC1=C(Br)C=C(C=C1Br)C#N	129.33	0.494858	Celma, A.; Sancho, J. V.; Schymanski, E. L.; Fabregat-Safont, D.; Ibáñez, M.; Goshawk, J.; Barknowitz, G.; Hernández, F.; Bijlsma, L. Improving Target and Suspect Screening High-Resolution Mass Spectrometry Workflows in Environmental Analysis by Ion Mobility Separation. Environ. Sci. Technol. 2020, 54 (23), 15120–15131. https://doi.org/10.1021/acs.est.0c05713.
4-Amino-5-chloro-1-phenyl-6-pyridazone	[M-H]-	NC1=C(Cl)C(=O)N(N=C1)C1=CC=CC=C1	141.68	0.974026	Celma, A.; Sancho, J. V.; Schymanski, E. L.; Fabregat-Safont, D.; Ibáñez, M.; Goshawk, J.; Barknowitz, G.; Hernández, F.; Bijlsma, L. Improving Target and Suspect Screening High-Resolution Mass Spectrometry Workflows in Environmental Analysis by Ion Mobility Separation. Environ. Sci. Technol. 2020, 54 (23), 15120–15131. https://doi.org/10.1021/acs.est.0c05713.
Bentazone	[M-H]-	CC(C)N1C(=O)C2=CC=CC=C2NS1(=O)=O	145.72	1.33132	Celma, A.; Sancho, J. V.; Schymanski, E. L.; Fabregat-Safont, D.; Ibáñez, M.; Goshawk, J.; Barknowitz, G.; Hernández, F.; Bijlsma, L. Improving Target and Suspect Screening High-Resolution Mass Spectrometry Workflows in Environmental Analysis by Ion Mobility Separation. Environ. Sci. Technol. 2020, 54 (23), 15120–15131. https://doi.org/10.1021/acs.est.0c05713.
Bezafibrate	[M-H]-	CC(C)(OC1=CC=C(CCNC(=O)C2=CC=C(Cl)C=C2)C=C1)C(O)=O	181.16	1.45728	Celma, A.; Sancho, J. V.; Schymanski, E. L.; Fabregat-Safont, D.; Ibáñez, M.; Goshawk, J.; Barknowitz, G.; Hernández, F.; Bijlsma, L. Improving Target and Suspect Screening High-Resolution Mass Spectrometry Workflows in Environmental Analysis by Ion Mobility Separation. Environ. Sci. Technol. 2020, 54 (23), 15120–15131. https://doi.org/10.1021/acs.est.0c05713.
Butyl 4-hydroxybenzoate	[M-H]-	CCCCOC(=O)C1=CC=C(O)C=C1	147.76	1.61072	Celma, A.; Sancho, J. V.; Schymanski, E. L.; Fabregat-Safont, D.; Ibáñez, M.; Goshawk, J.; Barknowitz, G.; Hernández, F.; Bijlsma, L. Improving Target and Suspect Screening High-Resolution Mass Spectrometry Workflows in Environmental Analysis by Ion Mobility Separation. Environ. Sci. Technol. 2020, 54 (23), 15120–15131. https://doi.org/10.1021/acs.est.0c05713.
Chlorsulfuron	[M-H]-	COC1=NC(C)=NC(NC(=O)NS(=O)(=O)C2=CC=CC=C2Cl)=N1	177.5	1.33521	Celma, A.; Sancho, J. V.; Schymanski, E. L.; Fabregat-Safont, D.; Ibáñez, M.; Goshawk, J.; Barknowitz, G.; Hernández, F.; Bijlsma, L. Improving Target and Suspect Screening High-Resolution Mass Spectrometry Workflows in Environmental Analysis by Ion Mobility Separation. Environ. Sci. Technol. 2020, 54 (23), 15120–15131. https://doi.org/10.1021/acs.est.0c05713.
Clothianidin	[M-H]-	CN\C(NCC1=CN=C(Cl)S1)=N/[N+]([O-])=O	150.63	1.27465	Celma, A.; Sancho, J. V.; Schymanski, E. L.; Fabregat-Safont, D.; Ibáñez, M.; Goshawk, J.; Barknowitz, G.; Hernández, F.; Bijlsma, L. Improving Target and Suspect Screening High-Resolution Mass Spectrometry Workflows in Environmental Analysis by Ion Mobility Separation. Environ. Sci. Technol. 2020, 54 (23), 15120–15131. https://doi.org/10.1021/acs.est.0c05713.
Diclofenac	[M-H]-	OC(=O)CC1=C(NC2=C(Cl)C=CC=C2Cl)C=CC=C1	161.99	0.543243	Celma, A.; Sancho, J. V.; Schymanski, E. L.; Fabregat-Safont, D.; Ibáñez, M.; Goshawk, J.; Barknowitz, G.; Hernández, F.; Bijlsma, L. Improving Target and Suspect Screening High-Resolution Mass Spectrometry Workflows in Environmental Analysis by Ion Mobility Separation. Environ. Sci. Technol. 2020, 54 (23), 15120–15131. https://doi.org/10.1021/acs.est.0c05713.
Diethylstilbestrol	[M-H]-	CC\C(=C(\CC)C1=CC=C(O)C=C1)C1=CC=C(O)C=C1	175.03	0.348512	Celma, A.; Sancho, J. V.; Schymanski, E. L.; Fabregat-Safont, D.; Ibáñez, M.; Goshawk, J.; Barknowitz, G.; Hernández, F.; Bijlsma, L. Improving Target and Suspect Screening High-Resolution Mass Spectrometry Workflows in Environmental Analysis by Ion Mobility Separation. Environ. Sci. Technol. 2020, 54 (23), 15120–15131. https://doi.org/10.1021/acs.est.0c05713.
Diflufenican	[M-H]-	FC1=CC=C(NC(=O)C2=CC=CN=C2OC2=CC=CC(=C2)C(F)(F)F)C(F)=C1	181.03	0.789924	Celma, A.; Sancho, J. V.; Schymanski, E. L.; Fabregat-Safont, D.; Ibáñez, M.; Goshawk, J.; Barknowitz, G.; Hernández, F.; Bijlsma, L. Improving Target and Suspect Screening High-Resolution Mass Spectrometry Workflows in Environmental Analysis by Ion Mobility Separation. Environ. Sci. Technol. 2020, 54 (23), 15120–15131. https://doi.org/10.1021/acs.est.0c05713.
Doxycycline	[M-H]-	C[C@@H]1[C@H]2[C@H](O)[C@H]3[C@H](N(C)C)C(O)=C(C(N)=O)C(=O)[C@@]3(O)C(O)=C2C(=O)C2=C1C=CC=C2O	197.93	0.66185	Celma, A.; Sancho, J. V.; Schymanski, E. L.; Fabregat-Safont, D.; Ibáñez, M.; Goshawk, J.; Barknowitz, G.; Hernández, F.; Bijlsma, L. Improving Target and Suspect Screening High-Resolution Mass Spectrometry Workflows in Environmental Analysis by Ion Mobility Separation. Environ. Sci. Technol. 2020, 54 (23), 15120–15131. https://doi.org/10.1021/acs.est.0c05713.
Enalapril	[M-H]-	CCOC(=O)[C@H](CCC1=CC=CC=C1)N[C@@H](C)C(=O)N1CCC[C@H]1C(O)=O	193.85	1.66108	Celma, A.; Sancho, J. V.; Schymanski, E. L.; Fabregat-Safont, D.; Ibáñez, M.; Goshawk, J.; Barknowitz, G.; Hernández, F.; Bijlsma, L. Improving Target and Suspect Screening High-Resolution Mass Spectrometry Workflows in Environmental Analysis by Ion Mobility Separation. Environ. Sci. Technol. 2020, 54 (23), 15120–15131. https://doi.org/10.1021/acs.est.0c05713.
Ethylparaben	[M-H]-	CCOC(=O)C1=CC=C(O)C=C1	133.39	1.76925	Celma, A.; Sancho, J. V.; Schymanski, E. L.; Fabregat-Safont, D.; Ibáñez, M.; Goshawk, J.; Barknowitz, G.; Hernández, F.; Bijlsma, L. Improving Target and Suspect Screening High-Resolution Mass Spectrometry Workflows in Environmental Analysis by Ion Mobility Separation. Environ. Sci. Technol. 2020, 54 (23), 15120–15131. https://doi.org/10.1021/acs.est.0c05713.
Fenhexamid	[M-H]-	CC1(CCCCC1)C(=O)NC1=CC=C(O)C(Cl)=C1Cl	172.09	0.650822	Celma, A.; Sancho, J. V.; Schymanski, E. L.; Fabregat-Safont, D.; Ibáñez, M.; Goshawk, J.; Barknowitz, G.; Hernández, F.; Bijlsma, L. Improving Target and Suspect Screening High-Resolution Mass Spectrometry Workflows in Environmental Analysis by Ion Mobility Separation. Environ. Sci. Technol. 2020, 54 (23), 15120–15131. https://doi.org/10.1021/acs.est.0c05713.
Fludioxonil	[M-H]-	FC1(F)OC2=C(O1)C(=CC=C2)C1=CNC=C1C#N	145.03	0.758464	Celma, A.; Sancho, J. V.; Schymanski, E. L.; Fabregat-Safont, D.; Ibáñez, M.; Goshawk, J.; Barknowitz, G.; Hernández, F.; Bijlsma, L. Improving Target and Suspect Screening High-Resolution Mass Spectrometry Workflows in Environmental Analysis by Ion Mobility Separation. Environ. Sci. Technol. 2020, 54 (23), 15120–15131. https://doi.org/10.1021/acs.est.0c05713.
Imidacloprid	[M-H]-	[O-][N+](=O)\N=C1/NCCN1CC1=CN=C(Cl)C=C1	157.08	0.891266	Celma, A.; Sancho, J. V.; Schymanski, E. L.; Fabregat-Safont, D.; Ibáñez, M.; Goshawk, J.; Barknowitz, G.; Hernández, F.; Bijlsma, L. Improving Target and Suspect Screening High-Resolution Mass Spectrometry Workflows in Environmental Analysis by Ion Mobility Separation. Environ. Sci. Technol. 2020, 54 (23), 15120–15131. https://doi.org/10.1021/acs.est.0c05713.
Isoxaben	[M-H]-	CCC(C)(CC)C1=NOC(NC(=O)C2=C(OC)C=CC=C2OC)=C1	186.45	1.3623	Celma, A.; Sancho, J. V.; Schymanski, E. L.; Fabregat-Safont, D.; Ibáñez, M.; Goshawk, J.; Barknowitz, G.; Hernández, F.; Bijlsma, L. Improving Target and Suspect Screening High-Resolution Mass Spectrometry Workflows in Environmental Analysis by Ion Mobility Separation. Environ. Sci. Technol. 2020, 54 (23), 15120–15131. https://doi.org/10.1021/acs.est.0c05713.
Lincomycin	[M-H]-	CCC[C@@H]1C[C@H](N(C)C1)C(=O)N[C@H]([C@@H](C)O)[C@H]1O[C@H](SC)[C@H](O)[C@@H](O)[C@H]1O	197.99	2.15667	Celma, A.; Sancho, J. V.; Schymanski, E. L.; Fabregat-Safont, D.; Ibáñez, M.; Goshawk, J.; Barknowitz, G.; Hernández, F.; Bijlsma, L. Improving Target and Suspect Screening High-Resolution Mass Spectrometry Workflows in Environmental Analysis by Ion Mobility Separation. Environ. Sci. Technol. 2020, 54 (23), 15120–15131. https://doi.org/10.1021/acs.est.0c05713.
Mefenamic acid	[M-H]-	CC1=C(C)C(NC2=CC=CC=C2C(O)=O)=CC=C1	159.71	0.995554	Celma, A.; Sancho, J. V.; Schymanski, E. L.; Fabregat-Safont, D.; Ibáñez, M.; Goshawk, J.; Barknowitz, G.; Hernández, F.; Bijlsma, L. Improving Target and Suspect Screening High-Resolution Mass Spectrometry Workflows in Environmental Analysis by Ion Mobility Separation. Environ. Sci. Technol. 2020, 54 (23), 15120–15131. https://doi.org/10.1021/acs.est.0c05713.
Pentachlorophenol	[M-H]-	OC1=C(Cl)C(Cl)=C(Cl)C(Cl)=C1Cl	137.44	1.09866	Celma, A.; Sancho, J. V.; Schymanski, E. L.; Fabregat-Safont, D.; Ibáñez, M.; Goshawk, J.; Barknowitz, G.; Hernández, F.; Bijlsma, L. Improving Target and Suspect Screening High-Resolution Mass Spectrometry Workflows in Environmental Analysis by Ion Mobility Separation. Environ. Sci. Technol. 2020, 54 (23), 15120–15131. https://doi.org/10.1021/acs.est.0c05713.
Propanil	[M-H]-	CCC(=O)NC1=CC(Cl)=C(Cl)C=C1	141.22	1.60034	Celma, A.; Sancho, J. V.; Schymanski, E. L.; Fabregat-Safont, D.; Ibáñez, M.; Goshawk, J.; Barknowitz, G.; Hernández, F.; Bijlsma, L. Improving Target and Suspect Screening High-Resolution Mass Spectrometry Workflows in Environmental Analysis by Ion Mobility Separation. Environ. Sci. Technol. 2020, 54 (23), 15120–15131. https://doi.org/10.1021/acs.est.0c05713.
Propylparaben	[M-H]-	CCCOC(=O)C1=CC=C(O)C=C1	140.81	1.186	Celma, A.; Sancho, J. V.; Schymanski, E. L.; Fabregat-Safont, D.; Ibáñez, M.; Goshawk, J.; Barknowitz, G.; Hernández, F.; Bijlsma, L. Improving Target and Suspect Screening High-Resolution Mass Spectrometry Workflows in Environmental Analysis by Ion Mobility Separation. Environ. Sci. Technol. 2020, 54 (23), 15120–15131. https://doi.org/10.1021/acs.est.0c05713.
Salinomycin	[M-H]-	CC[C@H]([C@H]1CC[C@H](C)[C@@H](O1)[C@@H](C)[C@H](O)[C@H](C)C(=O)[C@H](CC)[C@H]1O[C@@]2(O[C@@]3(CC[C@](C)(O3)[C@H]3CC[C@](O)(CC)[C@H](C)O3)[C@H](O)C=C2)[C@H](C)C[C@@H]1C)C(O)=O	263.17	1.97971	Celma, A.; Sancho, J. V.; Schymanski, E. L.; Fabregat-Safont, D.; Ibáñez, M.; Goshawk, J.; Barknowitz, G.; Hernández, F.; Bijlsma, L. Improving Target and Suspect Screening High-Resolution Mass Spectrometry Workflows in Environmental Analysis by Ion Mobility Separation. Environ. Sci. Technol. 2020, 54 (23), 15120–15131. https://doi.org/10.1021/acs.est.0c05713.
Simazine 2-Hydroxy	[M-H]-	CCNC1=NC(NCC)=NC(=O)N1	140.22	2.40337	Celma, A.; Sancho, J. V.; Schymanski, E. L.; Fabregat-Safont, D.; Ibáñez, M.; Goshawk, J.; Barknowitz, G.; Hernández, F.; Bijlsma, L. Improving Target and Suspect Screening High-Resolution Mass Spectrometry Workflows in Environmental Analysis by Ion Mobility Separation. Environ. Sci. Technol. 2020, 54 (23), 15120–15131. https://doi.org/10.1021/acs.est.0c05713.
Sulfamethazine	[M-H]-	CC1=CC(C)=NC(NS(=O)(=O)C2=CC=C(N)C=C2)=N1	165.06	1.19956	Celma, A.; Sancho, J. V.; Schymanski, E. L.; Fabregat-Safont, D.; Ibáñez, M.; Goshawk, J.; Barknowitz, G.; Hernández, F.; Bijlsma, L. Improving Target and Suspect Screening High-Resolution Mass Spectrometry Workflows in Environmental Analysis by Ion Mobility Separation. Environ. Sci. Technol. 2020, 54 (23), 15120–15131. https://doi.org/10.1021/acs.est.0c05713.
Sulfamethoxazole	[M-H]-	CC1=CC(NS(=O)(=O)C2=CC=C(N)C=C2)=NO1	157.22	0.826867	Celma, A.; Sancho, J. V.; Schymanski, E. L.; Fabregat-Safont, D.; Ibáñez, M.; Goshawk, J.; Barknowitz, G.; Hernández, F.; Bijlsma, L. Improving Target and Suspect Screening High-Resolution Mass Spectrometry Workflows in Environmental Analysis by Ion Mobility Separation. Environ. Sci. Technol. 2020, 54 (23), 15120–15131. https://doi.org/10.1021/acs.est.0c05713.
Sulfapyridine	[M-H]-	NC1=CC=C(C=C1)S(=O)(=O)NC1=NC=CC=C1	155.15	0.895907	Celma, A.; Sancho, J. V.; Schymanski, E. L.; Fabregat-Safont, D.; Ibáñez, M.; Goshawk, J.; Barknowitz, G.; Hernández, F.; Bijlsma, L. Improving Target and Suspect Screening High-Resolution Mass Spectrometry Workflows in Environmental Analysis by Ion Mobility Separation. Environ. Sci. Technol. 2020, 54 (23), 15120–15131. https://doi.org/10.1021/acs.est.0c05713.
Sulfathiazole	[M-H]-	NC1=CC=C(C=C1)S(=O)(=O)NC1=NC=CS1	152.72	0.713724	Celma, A.; Sancho, J. V.; Schymanski, E. L.; Fabregat-Safont, D.; Ibáñez, M.; Goshawk, J.; Barknowitz, G.; Hernández, F.; Bijlsma, L. Improving Target and Suspect Screening High-Resolution Mass Spectrometry Workflows in Environmental Analysis by Ion Mobility Separation. Environ. Sci. Technol. 2020, 54 (23), 15120–15131. https://doi.org/10.1021/acs.est.0c05713.
Telmisartan	[M-H]-	CCCC1=NC2=C(C)C=C(C=C2N1CC1=CC=C(C=C1)C1=CC=CC=C1C(O)=O)C1=NC2=CC=CC=C2N1C	237.73	1.99386	Celma, A.; Sancho, J. V.; Schymanski, E. L.; Fabregat-Safont, D.; Ibáñez, M.; Goshawk, J.; Barknowitz, G.; Hernández, F.; Bijlsma, L. Improving Target and Suspect Screening High-Resolution Mass Spectrometry Workflows in Environmental Analysis by Ion Mobility Separation. Environ. Sci. Technol. 2020, 54 (23), 15120–15131. https://doi.org/10.1021/acs.est.0c05713.
Terbuthylazine-2-hydroxy	[M-H]-	CCNC1=NC(=O)N=C(NC(C)(C)C)N1	151.91	2.46198	Celma, A.; Sancho, J. V.; Schymanski, E. L.; Fabregat-Safont, D.; Ibáñez, M.; Goshawk, J.; Barknowitz, G.; Hernández, F.; Bijlsma, L. Improving Target and Suspect Screening High-Resolution Mass Spectrometry Workflows in Environmental Analysis by Ion Mobility Separation. Environ. Sci. Technol. 2020, 54 (23), 15120–15131. https://doi.org/10.1021/acs.est.0c05713.
